# Supplementary material for: Key factors influencing earthquake-induced liquefaction and their direct and mediation effects
Source: PLoS One. 2021 Feb 17;16(2):e0246387. doi: 10.1371/journal.pone.0246387 (PMC7888622; doi:10.1371/journal.pone.0246387)
Supplement: S1 File — (XLSX) [file pone.0246387.s002.xlsx]

## Sheet: Data
No.	Mw	Ra (km)	PGA (g)	t (s)	Ia	FC (%)	D50 (mm)	ST	Test Type	Vs (m/s)	Vs1 (m/s)	Dw (m)	Ds (m)	Hna (m)	Dna (m)	σv (kPa)	σ'v (kPa)	Ts (m)	DT	Age	Liq ?	Reference
	1906.04.18 San Francisco, California Earthquake
1	7.7	44.13	0.36	19.76	8	<5	5.39	4	Xhole	136	153	2.4	4.6	0	2.4	83.3	61.9	2.5	AF	H	Yes	Andrus et al., 1999; Barrow, 1983
2	7.7	44.13	0.36	19.76	8	<5	5.39	4	Xhole	154	177	2.4	4.2	0	2.4	75.2	58	2.5	AF	H	Yes	Andrus et al., 1999; Barrow, 1983
3	7.7	44.13	0.36	19.76	8	<5	5.39	4	Xhole	161	185	2.4	4.2	0	2.4	75.2	58	2.5	AF	H	Yes	Andrus et al., 1999; Barrow, 1983
4	7.7	44.13	0.36	19.76	8	<5	5.39	4	Xhole	169	191	2.4	4.6	0	2.4	83.3	61.9	2.5	AF	H	Yes	Andrus et al., 1999; Barrow, 1983
5	7.7	119	0.32	30.8a	8	44	0.118	1.5	Xhole	177	163	6.1	9.9	3	3.1	177.2	139.8	2.3	A	H	No	Andrus et al., 1999; Cetin et al., 2000
6	7.7	119	0.32	30.8a	8	44	0.118	1.5	Xhole	195	179	6.1	9.9	3	3.1	177.2	139.8	2.3	A	H	No	Andrus et al., 1999; Cetin et al., 2000
7	7.7	119	0.32	30.8a	8	44	0.118	1.5	Xhole	200	184	6.1	9.9	3	3.1	177.2	139.8	2.3	A	H	No	Andrus et al., 1999; Cetin et al., 2000
8	7.7	119	0.32	30.8a	8	44	0.118	1.5	Xhole	199	183	6.1	9.9	3	3.1	177.2	139.8	2.3	A	H	No	Andrus et al., 1999; Cetin et al., 2000
9	7.7	120	0.32	31.0a	8	14	0.25	2.5	Xhole	131	124	6.1	8	3	3.1	141.2	122.6	5.3	A	H	Yes	Andrus et al., 1999; Cetin et al., 2000
10	7.7	120	0.32	31.0a	8	14	0.25	2.5	Xhole	149	141	6.1	8	3	3.1	141.2	122.6	5.3	A	H	Yes	Andrus et al., 1999; Cetin et al., 2000
11	7.7	120	0.32	31.0a	8	14	0.25	2.5	Xhole	158	151	6.1	8	3	3.1	141.2	122.6	5.3	A	H	Yes	Andrus et al., 1999; Cetin et al., 2000
12	7.7	120	0.32	31.0a	8	14	0.25	2.5	Xhole	168	159	6.1	8	3	3.1	141.2	122.6	5.3	A	H	Yes	Andrus et al., 1999; Cetin et al., 2000
	1957.03.22 Daly City, California Earthquake
13	5.3	15.2	0.11	9.7a	6	8	0.239	2.5	SASW	120	129	2.9	6.4	2.9	0	117	82.2	7.1	FH	R	No	Andrus et al., 1999; Kayen et al., 1990
14	5.3	15.2	0.11	9.7a	6	12	0.35	2.5	SASW	105	113	2.9	6.4	2.9	0	117	82.2	7.1	FH	R	No	Andrus et al., 1999; Kayen et al., 1990
15	5.3	15.2	0.11	9.7a	6	<5	0.16	3	SASW	120	137	2.9	3.9	2.9	0	69.9	59.6	2.1	FH	R	No	Andrus et al., 1999; Kayen et al., 1990
16	5.3	15.2	0.11	9.7a	6	<5	0.197	3	SASW	220	211	5.9	7.9	4.9	1	140.6	120.5	4.1	Dune?	H?	No	Andrus et al., 1999; Kayen et al., 1990
17	5.3	15.2	0.11	9.7a	6	2	0.303	3	Dhole	112	130	2.7	3.5	2.7	0	62.3	54.1	1.6	FU	R	No	Andrus et al., 1999; Kayen et al., 1990
	1964.06.16 Niigata Earthquake
18	7.5	52.96	0.16	27.58	7	<5	0.4	3	?	131	160	2	3.2	2	0	56.7	45.2	2.7	F	R	Yes	Andrus et al., 1999; Yoshimi et al., 1989
19	7.5	52.96	0.16	27.58	7	<5	0.3	3	SASW	162	164	5	6.2	3	2	109.9	97.7	2.5	F	R	No	Andrus et al., 1999; Yoshimi et al., 1989; Kayen, 2013
20	7.5	52.96	0.16	27.58	7	<5	0.3	3	SASW	112	136	1.2	4.5	1.6	0	82.8	50.7	6.5	F	R	Yes	Andrus et al., 1999; Yoshimi et al., 1989; Kayen, 2013
21	7.5	52.96	0.16	27.58	7	<5	0.3	3	SASW	118	147	1.2	4	1.2	0	73.4	46.5	4.8	F	R	Yes	Andrus et al., 1999; Yoshimi et al., 1989; Kayen, 2013
	1964.03.27 Alaska Earthquake
22	9.2	66	0.31	77	8	5.7	0.86a	4	?	200	214.07	2.74	7.6	3	0	125.1	77.2	4.6	A	H	Yes	Bawwab, 2005; Bartlett et al., 1992
23	9.2	90	0.21	77	7	4.75	1.4425	4	?	168.75	233.269	0	3.505	1.2	0	62.15	27.75	4.2	A	H	Yes	Bawwab, 2005; Bartlett et al., 1992
24	9.2	90	0.21	77	7	4	2.08	4	?	150	249.257	0	1.37	0	0	26.7a	13.289	1.8	A	H	Yes	Bawwab, 2005; Bartlett et al., 1992
25	9.2	90	0.21	77	7	10	1.62	4	?	182	181.256	0	13.2	1.5	0	232.5	103	3.57	A	H	Yes	Bawwab, 2005; Bartlett et al., 1992
26	9.2	66	0.31	75	8	2	1.84	4	?	196	278.1	0	3.05	1.5	0	54.9	25	4.5	A	H	Yes	Bawwab, 2005; Bartlett et al., 1992
27	9.2	66	0.31	75	8	10	1.0a	4	?	200	215.67	0	9.15	1.5	0	164.7	74.9333	6	A	H	Yes	Bawwab, 2005; Bartlett et al., 1992
28	9.2	66	0.31	75	8	20	1.84	3.5	?	173	183.932	4.42	5.7	5.7	0	91.8	79.3	3	A	H	Yes	Bawwab, 2005; Bartlett et al., 1992
29	9.2	66	0.31	75	8	0	4.75	4	?	200	177.916	2.74	16.77	5.2	0	299.4	161.8	3.2	A	H	Yes	Bawwab, 2005; Bartlett et al., 1992
30	9.2	66	0.31	75	8	31.25	0.11	2	?	175	210.447	1.22	5.005	3.3	0	85.6	48.45	4	A	H	Yes	Bawwab, 2005; Bartlett et al., 1992
31	9.2	66	0.31	75	8	7	5.58	4	?	150	171.715	3.05	4.57	4.5	0	73.9	59	1.5	A	H	Yes	Bawwab, 2005; Bartlett et al., 1992
32	9.2	148	0.39	30	8	20.3	0.17	2	?	155	159.265	0	12	2.6	0	215.7	90.9	14.5	A	H	Yes	Bawwab, 2005; Bartlett et al., 1992
33	9.2	148	0.39	30	8	20	0.2	2	?	150	213.909	0	3.66	2	0	60.4	24.5	4	A	H	Yes	Bawwab, 2005; Bartlett et al., 1992
	1968.05.16 Tokachi-oki Earthquake
34	7.9	279.3	0.2	29.63	7	20	0.12	2	?	121	148.139	0.9	4	3	0	74.6	45.1	9.4	F	R	Yes	Kayen, 2013; Cetin et al., 2000
35	7.9	150.67	0.213	74.61	7	3	0.22	3	?	121	139.441	1	6	4	0	106.5	57.45	4.4	F	R	Yes	Kayen, 2013; Cetin et al., 2000
	1975.02.04 Haicheng, PRC Earthquake
36	7.3	48	0.12	19.3a	7	61	0.035	1.5	Dhole	147	151	1.5	8.6	2.4	0	159.7	90.3	5.5	AF	H	Yes	Andrus et al., 1999; Kayen, 2013; Cetin et al., 2000
37	7.3	48	0.12	19.3a	7	83	0.02	1	Dhole	103	111	1.5	6.8	3	0	124.8	73.6	6.5	AF	H	Yes	Andrus et al., 1999; Kayen, 2013
38	7.3	48	0.12	19.3a	7	90	0.02	1	Dhole	101	124	0.5	4.4	2.5	0	81.7	43.7	4	AF	H	Yes	Andrus et al., 1999; Kayen, 2013
39	7.3	41	0.12	18.2a	7	42	0.08	1.5	Dhole	98	117	0.8	4.8	2.7	0	89.8	50.3	3.8	AF	H	Yes	Andrus et al., 1999; Kayen, 2013
40	7.3	48	0.12	19.3a	7	92	0.016	1	Dhole	143	143	1	10.2	2.3	0	191.6	100.9	6	AF	H	No	Andrus et al., 1999; Kayen, 2013; Cetin et al., 2000
41	7.3	41	0.12	18.2a	7	72	0.03	1	Dhole	122	158	1	3	2.5	0	54.7	35.2	2.5	AF	H	Yes	Andrus et al., 1999; Kayen, 2013
	1976.02.04 Guatemala Earthquake
42	7.5	177	0.12	39.0a	7	10	1	4	?	155	148.784	1.6	11.1	1.8	0	212.5a	119.35	3	AF	H	Yes	Seed et al., 1979; Bawwab, 2005; Cetin et al., 2000
43	7.5	177	0.12	39.0a	7	10	1	4	?	200	175.823	2.51	15.6	6	0	297.9a	169.643	3	AF	H	No	Seed et al., 1979; Bawwab, 2005; Cetin et al., 2000
44	7.5	177	0.12	39.0a	7	10	1	4	?	225	228.38	3.35	7.32	4	0	134.4a	95.459	2.7	AF	H	No	Seed et al., 1979; Bawwab, 2005; Cetin et al., 2000
	1976.05.06 Friuli Earthquake
45	6.5	22	0.2	13.5	7	<5	2	4	?	194	201.184	2.7	7	2	0.7	129.8a	87.6a	11.6	AF	H	Yes	Sirovich, 1996
	1976.07.28 Tangshan, PRC Earthquake
46	7.8	150	0.16	20	7	<5	6	4	?	93.9881	121.195	1.3	2.8	1	0.3	51.4a	36.7a	5	FI	R	Yes	Liu, 2008; Ling et al., 2001
	1978.02.20 Miyagiken-Oki Earthquake
47	6.5	109	0.12	7.13	7	<5	0.4	3	?	119	144.119	0.9	4.3	0	0.9	80	47.1	3.4	AF	H	No	Kayen. 2013; Cetin et al., 2000
48	6.5	114.39	0.14	7.13	7	10	0.25	2.5	?	145	165.433	2.5	4	0	2.5	75	59.8	3.2	AF	H	No	Kayen. 2013; Cetin et al., 2000
49	6.5	98	0.14	7.13	7	3	0.35	3	?	150	160.397	2.5	6	0	2.5	115	77.5	2.3	AF	H	No	Kayen. 2013; Cetin et al., 2000
50	6.5	85	0.14	7.13	7	<5	0.53	3	?	122	140.932	3	3.3	0	3	62	56.9	1.1	AF	H	No	Kayen. 2013; Cetin et al., 2000
51	7.7	109	0.24	22.74	8	<5	0.4	3	?	119	144.119	0.9	4.3	0	0.9	80	47.1	3.4	AF	H	Yes	Kayen. 2013; Cetin et al., 2000
52	7.7	114.39	0.24	22.74	8	10	0.25	2.5	?	145	165.433	2.5	4	0	2.5	75	59.8	3.2	AF	H	Yes	Kayen. 2013; Cetin et al., 2000
53	7.7	98	0.24	22.74	8	3	0.35	3	?	150	160.397	2.5	6	0	2.5	115	77.5	2.3	AF	H	Yes	Kayen. 2013; Cetin et al., 2000
54	7.7	85	0.28	22.74	8	<5	0.53	3	?	122	140.932	3	3.3	0	3	62	56.9	1.1	AF	H	Yes	Kayen. 2013; Cetin et al., 2000
	1979.10.15 Imperial Valley Earthquake
55	6.5	7.5	0.5	17.4a	9	22	0.11	2	Xhole	131	159	1.8	3.5	0	1.8	63.2	46.8	2.7	AF	R	Yes	Andrus et al., 1999; Kayen. 2013; Cetin et al., 2000
56	6.5	7.5	0.5	17.4a	9	22	0.11	2	Xhole	133	161	1.8	3.5	0	1.8	63.2	46.8	2.7	AF	R	Yes	Andrus et al., 1999; Kayen. 2013; Cetin et al., 2000
57	6.5	7.5	0.5	17.4a	9	10	0.14	2.5	Xhole	164	201	1.8	3.4	0	1.8	60.3	45.4	2.4	AF	R	No	Andrus et al., 1999; Kayen. 2013; Cetin et al., 2000
58	6.5	7.5	0.5	17.4a	9	10	0.14	2.5	Xhole	173	211	1.8	3.4	0	1.8	60.3	45.4	2.4	AF	R	No	Andrus et al., 1999; Kayen. 2013; Cetin et al., 2000
59	6.5	61	0.12	6.25	7	75	0.05	1	SASW	105	120	2.4	4.2	1.8	0.6	75.1	58.1	3.5	AF	R	No	Andrus et al., 1999; Kayen. 2013; Cetin et al., 2000
60	6.5	26.14	0.51	15.5	9	20	0.11	2	SASW	126	160	1.5	3	0	1.5	54.1	39.7	3.5	AF	R	Yes	Andrus et al., 1999; Kayen. 2013; Cetin et al., 2000
61	6.5	43.9	0.21	12.5	7	35	0.09	2	SASW	90	104	2	4.4	1.8	0.2	79.2	55.8	3.4	AF	H	Yes	Andrus et al., 1999; Kayen. 2013; Cetin et al., 2000
62	6.5	55	0.12	6.25	7	13	0.12	2.5	SASW	101	116	2.7	4	2.7	0	70.4	58.4	2.8	AF	R	No	Andrus et al., 1999; Kayen. 2013; Cetin et al., 2000
63	6.5	54.4	0.13	6.25	7	27	0.09	2	SASW	114	133	1.5	4.7	2.5	0	86.7	55.3	4.3	AF	R	No	Andrus et al., 1999; Kayen. 2013; Cetin et al., 2000
64	6.5	54.4	0.13	6.25	7	27	0.09	2	Xhole	127	148	1.5	4.6	2.5	0	83.8	53.9	4.3	AF	R	No	Andrus et al., 1999; Kayen. 2013; Cetin et al., 2000
65	6.5	54.4	0.13	6.25	7	27	0.09	2	Xhole	124	146	1.5	4.6	2.5	0	83.8	53.9	4.3	AF	R	No	Andrus et al., 1999; Kayen. 2013; Cetin et al., 2000
	1980.09.25 Mid-Chiba Earthquake
66	5.9	42	0.08	5.1	6	20	0.18	2	Dhole	155	173	1.3	6.1	2.9	0	111.4	65.3	3.3	FH	R	No	Andrus et al., 1999; Kayen. 2013; Cetin et al., 2000
67	5.9	42	0.08	5.1	6	35	0.17	2	Dhole	195	185	1.3	14.8	3.9	0	255.8	124.5	3.6	A	H	No	Andrus et al., 1999; Kayen. 2013; Cetin et al., 2000
	1981.04.26 Westmorland, California Earthquake
68	5.9	47.7	0.02	0	4	22	0.11	2	Xhole	131	159	1.8	3.5	0	1.8	63.2	46.8	2.7	AF	R	No	Andrus et al., 1999; Kayen. 2013; Cetin et al., 2000
69	5.9	47.7	0.02	0	4	22	0.11	2	Xhole	133	161	1.8	3.5	0	1.8	63.2	46.8	2.7	AF	R	No	Andrus et al., 1999; Kayen. 2013; Cetin et al., 2000
70	5.9	47.7	0.02	0	4	10	0.14	2.5	Xhole	164	201	1.8	3.4	0	1.8	60.3	45.4	2.4	AF	R	No	Andrus et al., 1999; Kayen. 2013; Cetin et al., 2000
71	5.9	47.7	0.02	0	4	10	0.14	2.5	Xhole	173	211	1.8	3.4	0	1.8	60.3	45.4	2.4	AF	R	No	Andrus et al., 1999; Kayen. 2013; Cetin et al., 2000
72	5.9	4	0.36	12.5	8	75	0.05	1	SASW	105	120	2.4	4.2	1.8	0.6	75.1	58.1	3.5	AF	R	Yes	Andrus et al., 1999; Kayen. 2013; Cetin et al., 2000
73	5.9	20	0.06	8	6	20	0.11	2	SASW	126	160	1.5	3	0	1.5	54.1	39.7	3.5	AF	R	No	Andrus et al., 1999; Kayen. 2013; Cetin et al., 2000
74	5.9	17	0.2	16	7	35	0.1	2	SASW	90	104	2	4.4	1.8	0.2	79.2	55.8	3.4	AF	H	Yes	Andrus et al., 1999; Kayen. 2013; Cetin et al., 2000
75	5.9	20	0.3	8.9	8	13	0.12	2.5	SASW	101	116	2.7	4	2.7	0	70.4	58.4	2.8	AF	R	Yes	Andrus et al., 1999; Kayen. 2013; Cetin et al., 2000
76	5.9	21.3	0.27	8.9	8	27	0.09	2	SASW	114	133	1.5	4.7	2.5	0	86.7	55.3	4.3	AF	R	Yes	Andrus et al., 1999; Kayen. 2013; Cetin et al., 2000
77	5.9	21.3	0.27	8.9	8	27	0.09	2	Xhole	127	148	1.5	4.6	2.5	0	83.8	53.9	4.3	AF	R	Yes	Andrus et al., 1999; Kayen. 2013; Cetin et al., 2000
78	5.9	21.3	0.27	8.9	8	27	0.09	2	Xhole	124	146	1.5	4.6	2.5	0	83.8	53.9	4.3	AF	R	Yes	Andrus et al., 1999; Kayen. 2013; Cetin et al., 2000
	1983.05.26 Nihonkai-Chubu Earthquake
79	7.7	150.67	0.12	45.05	7	3	0.35	3	?	121	139.411	1	6	4	0	106.5	57.5	2	A	H	Yes	Kayen. 2013; Cetin et al., 2000
80	7.7	152	0.28	45.05	8	<5	0.32	3	?	99	123.382	0.4	4.3	2	0	81	42	3.4	A	H	Yes	Kayen. 2013; Cetin et al., 2000
81	7.7	84.3	0.25	35	8	2.5	1	4	?	225	266.219	2.9	3	0	2.9	52.7	51.7	2	A	H	No	Bawwab, 2005; Hayashi, 1992
82	7.7	84.3	0.25	35	8	2.5	1	4	?	225	255.539	2.9	4	0	2.9	71.7	60.9	3	A	H	No	Bawwab, 2005; Hayashi, 1992
83	7	145	0.116	41	6	3	0.35	3	?	121	139.411	1	6	4	0	106.5	57.5	2	A	H	Yes	Kayen. 2013; Cetin et al., 2000
84	7	146	0.11	41	6	<5	0.32	3	?	99	123.382	0.35	4.3	2	0	80.71	42	3.4	A	H	Yes	Kayen. 2013; Cetin et al., 2000
	1983.10.28 Borah Peak, Idaho Earthquake
85	6.9	12	0.29	10.9	8	2	5.39	4	?	105	145.08	0.8	1.9	0	0.8	39	27.8	2.4	AF	R	Yes	Andrus et al., 1999; Youd et al. 1985
86	6.9	12	0.29	10.9	8	2	5.39	4	?	106	145.3	0.8	2	0	0.8	40.6	28.7	2.4	AF	R	Yes	Andrus et al., 1999; Youd et al. 1985
87	6.9	12	0.3	10.9	8	3	5.39	4	?	122	156.625	1.2	2.4	0	1.2	49.7	37.3	2	AF	H	Yes	Andrus et al., 1999; Youd et al. 1985
88	6.9	12	0.3	10.9	8	3	5.39	4	?	105	134.71	1.2	2.4	0	1.2	49.8	37.4	2	AF	H	Yes	Andrus et al., 1999; Youd et al. 1985
89	6.9	17.8	0.23	45	7	6	5.39	4	?	271	319.722	2.3	2.8	0	2.3	57.2	52.3	2.7	AF	H	No	Andrus et al., 1999; Youd et al. 1985
90	6.9	20	0.46	50	8	5	5.39	4	?	206	266.821	1	2.4	0	1	51	36	1.2	A	H	No	Andrus et al., 1999; Youd et al. 1985
91	6.9	20	0.46	50	8	4	5.39	4	?	274	301.407	3	3.65	0	3	75.2	69.2	1.3	A	H	No	Andrus et al., 1999; Youd et al. 1985
92	6.9	9.2	0.36	10.9	8	2	7	4	?	103	131.637	1.55	2.8	0	1.55	49.75	37.98	2.5	AF	H	Yes	Andrus et al., 1999; Kayen. 2013
93	6.9	9.2	0.36	10.9	8	4	2.5	4	?	94	115.34	1.5	3.1	0	1.5	60.3	44.7	2.8	AF	H	Yes	Andrus et al., 1999; Kayen. 2013
94	6.9	9.2	0.36	10.9	8	1	2.5	4	?	102	131.392	1.4	2.4	0	1.4	45.8	36.8	1.8	AF	H	Yes	Andrus et al., 1999; Kayen. 2013
95	6.9	9.2	0.36	10.9	8	1	2.5	4	?	109	130.444	1.8	3.1	0	1.8	62.1	49.4	2.8	AF	H	Yes	Andrus et al., 1999; Kayen. 2013
96	6.9	9.2	0.36	10.9	8	2	2.5	4	?	123	150.173	1.5	3	0	1.5	60.5	45.6	1.9	AF	H	Yes	Andrus et al., 1999; Kayen. 2013
97	6.9	9.2	0.36	10.9	8	4	2.5	4	?	134	162.982	2	2.8	0	2	57.5	46.3	1.7	AF	H	Yes	Andrus et al., 1999; Kayen. 2013
98	6.9	9.2	0.36	10.9	8	4	2.5	4	?	128	169.567	1.5	2.1	0	1.5	38.8	32.9	1.7	AF	H	Yes	Andrus et al., 1999; Kayen. 2013
99	6.9	9.2	0.36	10.9	8	4	2.5	4	?	107	142.291	1.5	2.1	0	1.5	38.4	32.4	1.9	AF	H	Yes	Andrus et al., 1999; Kayen. 2013
100	6.9	9.2	0.36	10.9	8	4	2.5	4	?	131	172.374	1.5	2.1	0	1.5	39.4	33.8	1.7	AF	H	Yes	Andrus et al., 1999; Kayen. 2013
101	6.9	9.2	0.36	10.9	8	4	2.5	4	?	122	155.593	1.7	2.3	0	1.7	43.3	38.3	1.5	AF	H	Yes	Andrus et al., 1999; Kayen. 2013
102	6.9	9.2	0.36	10.9	8	4	2.5	4	?	146	177.101	1.5	3.4	0	1.5	64.7	46.8	1	AF	H	Yes	Andrus et al., 1999; Kayen. 2013
103	6.9	9.2	0.36	10.9	8	2	5.4	4	?	107	141.341	1.7	2.8	0	1.7	44.06	33.28	1.8	AF	H	Yes	Andrus et al., 1994; Bawwab, 2005; Rollins et al., 2018
104	6.9	9.2	0.36	10.9	8	3	9	4	?	94	124.725	1.45	2.9	0	1.45	46.9	32.69	2.8	AF	H	Yes	Andrus et al., 1994; Bawwab, 2005; Rollins et al., 2018
105	6.9	9.2	0.36	10.9	8	<5	5.5	4	?	102	142.046	1.35	2.3	0	1.35	36.25	26.94	1.8	AF	H	Yes	Andrus et al., 1994; Bawwab, 2005; Rollins et al., 2018
106	6.9	9.2	0.36	10.9	8	1	5.6	4	?	102	138.277	1.1	1.1	0	1.1	30	30	1.7	AF	H	Yes	Andrus et al., 1994; Bawwab, 2005; Rollins et al., 2018
107	6.9	9.2	0.36	10.9	8	2	12	4	?	271	310.508	1.65	3.6	0	1.65	77.9	58.79	1.4	AF	H	No	Andrus et al., 1994; Bawwab, 2005; Rollins et al., 2018
108	6.9	9.2	0.36	10.9	8	5	4	4	?	271	324.809	1.45	4.1	0	1.45	79.3	49.1	2.3	AF	H	No	Andrus et al., 1994; Bawwab, 2005; Rollins et al., 2018
109	6.9	9.2	0.36	10.9	8	4	4.5	4	?	271	313.677	1.35	3.1	0	1.35	73.6	56.45	2.3	AF	H	No	Andrus et al., 1994; Bawwab, 2005; Rollins et al., 2018
110	6.9	9.2	0.36	10.9	8	4	5.2	4	?	271	291.887	1.85	5.3	0	1.85	109.1	75.29	1.7	AF	H	No	Andrus et al., 1994; Bawwab, 2005; Rollins et al., 2018
111	6.9	9.2	0.36	10.9	8	3	12	4	?	271	316.156	1.1	2.6	0	1.1	69.4	54.7	2.6	AF	H	No	Andrus et al., 1994; Bawwab, 2005; Rollins et al., 2018
112	6.9	1.64	0.6	60.9	9	16	4.8	3.5	?	150	217.433	1.01	2.03	0	1.01	33	22.95	1.2	AF	H	Yes	Bawwab, 2005; Andrus, 1992; Andrus et al.,1994
113	6.9	1.64	0.6	60.9	9	2	5.2	4	?	157	202.516	1.52	3.35	0	1.52	54.5	36.6	3	AF	H	Yes	Bawwab, 2005; Andrus, 1992; Andrus et al.,1994
114	6.9	1.64	0.6	60.9	9	14	3	3.5	?	154	147.839	7	8.08	3.8	3.2	129.8	119.3	3.1	AF	H	Yes	Bawwab, 2005; Andrus, 1992; Andrus et al.,1994
115	6.9	1.64	0.6	60.9	9	17.5	3.6	3.5	?	187.5	159.141	9.36	13.34	7.5	1.86	234.3	195.25	1.5	AF	H	No	Bawwab, 2005; Andrus, 1992; Andrus et al.,1994
116	6.9	1.64	0.5	60.9	9	21	1.7	3.5	?	181	217.607	0.8	1.8	0	0.8	58.3	48.5	2.2	AF	H	Yes	Andrus et al.,1994; Bawwab, 2005;Youd et al., 1985
117	6.9	1.64	0.5	60.9	9	20	1.7	3.5	?	158	216.016	0.8	2.4	0	0.8	44	29	1.6	AF	H	Yes	Andrus et al.,1994; Bawwab, 2005;Youd et al., 1985
118	6.9	1.64	0.5	60.9	9	15	1.4	3.5	?	213	233.053	0.8	5.9	0	0.8	122.4	70.7	0.8	AF	H	Yes	Andrus et al.,1994; Bawwab, 2005;Youd et al., 1985
119	6.9	1.64	0.5	60.9	9	19	2	3.5	?	155	174.414	2.4	2.4	0	2.4	63.2	63.2	1.9	AF	H	Yes	Andrus et al.,1994; Bawwab, 2005;Youd et al., 1985
120	6.9	1.64	0.5	60.9	9	19	2	3.5	?	155	184.021	2.4	3.35	0	2.4	60	51	1.9	AF	H	Yes	Andrus et al., 1994; Andrus et al., 1992
121	6.9	1.64	0.5	60.9	9	21	1.3	3.5	?	175	162.526	6.7	6.7	4.5	2.2	136.2	136.2	3	AF	H	Yes	Andrus et al., 1994; Andrus et al., 1992
122	6.9	1.64	0.5	60.9	9	20	1.3	3.5	?	175	166.384	6.8	7.3	4.5	2.3	129	124	1	AF	H	Yes	Andrus et al., 1994; Andrus et al., 1992
123	6.9	15	0.5	8	9	10	5.39	4	?	176	214.204	0.8	2.2	0	0.8	59.9	46.18	1.3	AF	H	Yes	Andrus, et al., 1994; Rollins et al., 2018
124	6.9	15	0.5	8	9	10	5.39	4	?	153	195.001	0.8	2.2	0	0.8	55.4	38.4	1.3	AF	H	Yes	Andrus, et al., 1994; Rollins et al., 2018
125	6.9	15	0.5	8	9	10	5.39	4	?	183	222.724	0.8	2.2	0	0.8	59.9	46.18	1.3	AF	H	Yes	Andrus, et al., 1994; Rollins et al., 2018
	1985.03.03 Chiba-Ibaraki Earthquake
126	6	80	0.05	22.5	5	20	0.18	2	Dhole	155	173	1.3	6.1	2.9	0	111.4	65.3	3.3	FH	R	No	Andrus et al., 1999; Kayen. 2013; Cetin et al., 2000
127	6	80	0.05	22.5	5	35	0.17	2	Doole	195	185	1.3	14.8	3.9	0	255.8	124.5	3.6	A	H	No	Andrus et al., 1999; Kayen. 2013; Cetin et al., 2000
	1985.10.26 Taiwan Earthquake (EVENT LSST2)
128	5.3	29.1	0.05	11.8a	5	50	0.08	1.5	Xhole	137	167	0.5	6.1	0	0.5	114.1	45.4	5.2	A	H	No	Andrus et al., 1999; Chang et al., 1996
129	5.3	29.1	0.05	11.8a	5	50	0.08	1.5	Xhole	127	155	0.5	6.1	0	0.5	114.1	45.4	5.2	A	H	No	Andrus et al., 1999; Chang et al., 1996
130	5.3	29.1	0.05	11.8a	5	50	0.08	1.5	XhoIe	156	191	0.5	6.1	0	0.5	114.1	45.4	4.8	A	H	No	Andrus et al., 1999; Chang et al., 1996
131	5.3	29.1	0.05	11.8a	5	50	0.08	1.5	XhoIe	142	179	0.5	5.3	0	0.5	99.8	40.4	5.9	A	H	No	Andrus et al., 1999; Chang et al., 1996
	1985.11.07 Taiwan Earthquake (EVENT LSST3)
132	5.5	16.6	0.02	0	4	50	0.08	1.5	Xhole	137	167	0.5	6.1	0	0.5	114.1	45.4	5.2	A	H	No	Andrus et al., 1999; Chang et al., 1996
133	5.5	16.6	0.02	0	4	50	0.08	1.5	Xhole	127	155	0.5	6.1	0	0.5	114.1	45.4	5.2	A	H	No	Andrus et al., 1999; Chang et al., 1996
134	5.5	16.6	0.02	0	4	50	0.08	1.5	Xhole	156	191	0.5	6.1	0	0.5	114.1	45.4	4.8	A	H	No	Andrus et al., 1999; Chang et al., 1996
135	5.5	16.6	0.02	0	4	50	0.08	1.5	Xhole	142	179	0.5	5.3	0	0.5	99.8	40.4	5.9	A	H	No	Andrus et al., 1999; Chang et al., 1996
	1986.01.16 Taiwan Earthquake (EVENT LSST4)
136	6.6	23.7	0.22	14.0a	7	50	0.08	1.5	Xhole	137	167	0.5	6.1	0	0.5	114.1	45.4	5.2	A	H	No	Andrus et al., 1999; Chang et al., 1996
137	6.6	23.7	0.22	14.0a	7	50	0.08	1.5	Xhole	127	155	0.5	6.1	0	0.5	114.1	45.4	5.2	A	H	No	Andrus et al., 1999; Chang et al., 1996
138	6.6	23.7	0.22	14.0a	7	50	0.08	1.5	Xhole	156	191	0.5	6.1	0	0.5	114.1	45.4	4.8	A	H	No	Andrus et al., 1999; Chang et al., 1996
139	6.6	23.7	0.22	14.0a	7	50	0.08	1.5	Xhole	142	179	0.5	5.3	0	0.5	99.8	40.4	5.9	A	H	No	Andrus et al., 1999; Chang et al., 1996
	1986.04.08 Taiwan Earthquake (EVENT LSST6)
140	5.4	31.4	0.04	0	5	50	0.08	1.5	Xhole	137	167	0.5	6.1	0	0.5	114.1	45.4	5.2	A	H	No	Andrus et al., 1999; Chang et al., 1996
141	5.4	31.4	0.04	0	5	50	0.08	1.5	Xhole	127	155	0.5	6.1	0	0.5	114.1	45.4	5.2	A	H	No	Andrus et al., 1999; Chang et al., 1996
142	5.4	31.4	0.04	0	5	50	0.08	1.5	Xhole	156	191	0.5	6.1	0	0.5	114.1	45.4	4.8	A	H	No	Andrus et al., 1999; Chang et al., 1996
143	5.4	31.4	0.04	0	5	50	0.08	1.5	Xhole	142	179	0.5	5.3	0	0.5	99.8	40.4	5.9	A	H	No	Andrus et al., 1999; Chang et al., 1996
	1986.05.20 Taiwan Earthquake (EVENT LSST7)
144	6.6	66.2	0.21	8	7	50	0.08	1.5	Xhole	137	167	0.5	6.1	0	0.5	114.1	45.4	5.2	A	H	No	Andrus et al., 1999; Chang et al., 1996
145	6.6	66.2	0.21	8	7	50	0.08	1.5	Xhole	127	155	0.5	6.1	0	0.5	114.1	45.4	5.2	A	H	No	Andrus et al., 1999; Chang et al., 1996
146	6.6	66.2	0.21	8	7	50	0.08	1.5	Xhole	156	191	0.5	6.1	0	0.5	114.1	45.4	4.8	A	H	No	Andrus et al., 1999; Chang et al., 1996
147	6.6	66.2	0.21	8	7	50	0.08	1.5	Xhole	142	179	0.5	5.3	0	0.5	99.8	40.4	5.9	A	H	No	Andrus et al., 1999; Chang et al., 1996
	1986.05.20 Taiwan Earthquake (EVENT LSST8)
148	6.2	69.2	0.04	0	5	50	0.08	1.5	Xhole	137	167	0.5	6.1	0	0.5	114.1	45.4	5.2	A	H	No	Andrus et al., 1999; Chang et al., 1996
149	6.2	69.2	0.04	0	5	50	0.08	1.5	Xhole	127	155	0.5	6.1	0	0.5	114.1	45.4	5.2	A	H	No	Andrus et al., 1999; Chang et al., 1996
150	6.2	69.2	0.04	0	5	50	0.08	1.5	Xhole	156	191	0.5	6.1	0	0.5	114.1	45.4	4.8	A	H	No	Andrus et al., 1999; Chang et al., 1996
151	6.2	69.2	0.04	0	5	50	0.08	1.5	Xhole	142	179	0.5	5.3	0	0.5	99.8	40.4	5.9	A	H	No	Andrus et al., 1999; Chang et al., 1996
	1986.07.30 Taiwan Earthquake (EVENT LSST12)
152	6.2	5.2	0.18	10.3a	7	50	0.08	1.5	Xhole	137	167	0.5	6.1	0	0.5	114.1	45.4	5.2	A	H	No	Andrus et al., 1999; Chang et al., 1996
153	6.2	5.2	0.18	10.3a	7	50	0.08	1.5	Xhole	127	155	0.5	6.1	0	0.5	114.1	45.4	5.2	A	H	No	Andrus et al., 1999; Chang et al., 1996
154	6.2	5.2	0.18	10.3a	7	50	0.08	1.5	Xhole	156	191	0.5	6.1	0	0.5	114.1	45.4	4.8	A	H	No	Andrus et al., 1999; Chang et al., 1996
155	6.2	5.2	0.18	10.3a	7	50	0.08	1.5	Xhole	142	179	0.5	5.3	0	0.5	99.8	40.4	5.9	A	H	No	Andrus et al., 1999; Chang et al., 1996
	1986.07.30 Taiwan Earthquake (EVENT LSST13)
156	6.2	30	0.05	14.0a	5	50	0.08	1.5	Xhole	137	167	0.5	6.1	0	0.5	114.1	45.4	5.2	A	H	No	Andrus et al., 1999; Chang et al., 1996
157	6.2	30	0.05	14.0a	5	50	0.08	1.5	Xhole	127	155	0.5	6.1	0	0.5	114.1	45.4	5.2	A	H	No	Andrus et al., 1999; Chang et al., 1996
158	6.2	30	0.05	14.0a	5	50	0.08	1.5	Xhole	156	191	0.5	6.1	0	0.5	114.1	45.4	4.8	A	H	No	Andrus et al., 1999; Chang et al., 1996
159	6.2	30	0.05	14.0a	5	50	0.08	1.5	Xhole	142	179	0.5	5.3	0	0.5	99.8	40.4	5.9	A	H	No	Andrus et al., 1999; Chang et al., 1996
	1986.11.14 Taiwan Earthquake (EVENT LSST16)
160	7.6	77.9	0.16	35	7	50	0.08	1.5	Xhole	137	167	0.5	6.1	0	0.5	114.1	45.4	5.2	A	H	No	Andrus et al., 1999; Chang et al., 1996
161	7.6	77.9	0.16	35	7	50	0.08	1.5	Xhole	127	155	0.5	6.1	0	0.5	114.1	45.4	5.2	A	H	No	Andrus et al., 1999; Chang et al., 1996
162	7.6	77.9	0.16	35	7	50	0.08	1.5	Xhole	156	191	0.5	6.1	0	0.5	114.1	45.4	4.8	A	H	No	Andrus et al., 1999; Chang et al., 1996
163	7.6	77.9	0.16	35	7	50	0.08	1.5	Xhole	142	179	0.5	5.3	0	0.5	99.8	40.4	5.9	A	H	No	Andrus et al., 1999; Chang et al., 1996
	1987.12.17 Chiba-Toho-Oki Earthquake
164	6.5	80	0.1	5	6	15	0.12	2.5	Dhole	150	141	6.2	9	5.5	0.7	166.8	138.8	5.8	FH	R	No	Andrus et al., 1999; Kayen. 2013
	1987.12.23 Elmore Ranch Earthquake
165	5.9	54.3	0.03	0	5	22	0.12	2	Xhole	131	159	1.8	3.5	0	1.8	63.2	46.8	2.7	AF	R	No	Andrus et al., 1999; Kayen. 2013; Cetin et al., 2000
166	5.9	54.3	0.03	0	5	22	0.12	2	Xhole	133	161	1.8	3.5	0	1.8	63.2	46.8	2.7	AF	R	No	Andrus et al., 1999; Kayen. 2013; Cetin et al., 2000
167	5.9	54.3	0.03	0	5	10	0.14	2.5	Xhole	164	201	1.8	3.4	0	1.8	60.3	45.4	2.4	AF	R	No	Andrus et al., 1999; Kayen. 2013; Cetin et al., 2000
168	5.9	54.3	0.03	0	5	10	0.14	2.5	Xhole	173	211	1.8	3.4	0	1.8	60.3	45.4	2.4	AF	R	No	Andrus et al., 1999; Kayen. 2013; Cetin et al., 2000
169	5.9	10	0.24	10.4a	8	75	0.05	1	SASW	105	120	2.4	4.2	1.8	0.6	75.1	58.1	3.5	AF	R	No	Andrus et al., 1999; Kayen. 2013; Cetin et al., 2000
170	5.9	41.6	0.06	15.0a	6	20	0.11	2	SASW	126	160	1.5	3	0	1.5	54.1	39.7	3.5	AF	R	No	Andrus et al., 1999; Kayen. 2013; Cetin et al., 2000
171	5.9	27.2	0.11	12.9a	6	35	0.1	2	SASW	90	104	2	4.4	1.8	0.2	79.2	55.8	3.4	AF	H	No	Andrus et al., 1999; Kayen. 2013; Cetin et al., 2000
172	5.9	23.1	0.13	8.8	7	13	0.12	2.5	SASW	101	116	2.7	4	2.7	0	70.4	58.4	2.8	AF	R	No	Andrus et al., 1999; Kayen. 2013; Cetin et al., 2000
173	5.9	23.49	0.13	8.8	7	27	0.09	2	SASW	114	133	1.5	4.7	2.5	0	86.7	55.3	4.3	AF	R	No	Andrus et al., 1999; Kayen. 2013; Cetin et al., 2000
174	5.9	23.49	0.13	8.8	7	27	0.09	2	Xhole	127	148	1.5	4.6	2.5	0	83.8	53.9	4.3	AF	R	No	Andrus et al., 1999; Kayen. 2013; Cetin et al., 2000
175	5.9	23.49	0.13	8.8	7	27	0.09	2	Xhole	124	146	1.5	4.6	2.5	0	83.8	53.9	4.3	AF	R	No	Andrus et al., 1999; Kayen. 2013; Cetin et al., 2000
	1987.11.24 Superstition Hills, California Earthquake
176	6.5	60	0.18	19.2a	7	22	0.12	2	Xhole	131	159	1.8	3.5	0	1.8	63.2	46.8	2.7	AF	R	No	Andrus et al., 1999; Kayen. 2013; Cetin et al., 2000
177	6.5	60	0.18	19.2a	7	22	0.12	2	Xhole	133	161	1.8	3.5	0	1.8	63.2	46.8	2.7	AF	R	No	Andrus et al., 1999; Kayen. 2013; Cetin et al., 2000
178	6.5	60	0.18	19.2a	7	10	0.14	2.5	Xhole	164	201	1.8	3.4	0	1.8	60.3	45.4	2.4	AF	R	No	Andrus et al., 1999; Kayen. 2013; Cetin et al., 2000
179	6.5	60	0.16	19.2a	7	10	0.14	2.5	Xhole	173	211	1.8	3.4	0	1.8	60.3	45.4	2.4	AF	R	No	Andrus et al., 1999; Kayen. 2013; Cetin et al., 2000
180	6.5	18.3	0.21	12.6	7	75	0.05	1	SASW	105	120	2.4	4.2	1.8	0.6	75.1	58.1	3.5	AF	R	No	Andrus et al., 1999; Kayen. 2013; Cetin et al., 2000
181	6.5	42.68	0.19	30	7	20	0.11	2	SASW	126	160	1.5	3	0	1.5	54.1	39.7	3.5	AF	R	No	Andrus et al., 1999; Kayen. 2013; Cetin et al., 2000
182	6.5	30	0.2	19	7	35	0.1	2	SASW	90	104	2	4.4	1.8	0.2	79.2	55.8	3.4	AF	H	No	Andrus et al., 1999; Kayen. 2013; Cetin et al., 2000
183	6.5	12	0.2	14	7	13	0.12	2.5	SASW	101	116	2.7	4	2.7	0	70.4	58.4	2.8	AF	R	No	Andrus et al., 1999; Kayen. 2013; Cetin et al., 2000
184	6.5	21	0.2	32.58	7	27	0.09	2	SASW	114	133	1.5	4.7	2.5	0	86.7	55.3	4.3	AF	R	Yes	Andrus et al., 1999; Kayen. 2013; Cetin et al., 2000
185	6.5	21	0.2	32.58	7	27	0.09	2	Xhole	127	148	1.5	4.6	2.5	0	83.8	53.9	4.3	AF	R	Yes	Andrus et al., 1999; Kayen. 2013; Cetin et al., 2000
186	6.5	21	0.2	32.58	7	27	0.09	2	Xhole	124	146	1.5	4.6	2.5	0	83.8	53.9	4.3	AF	R	Yes	Andrus et al., 1999; Kayen. 2013; Cetin et al., 2000
	1988.12.07 Armenia Earthquake
187	6.8	15.5	0.2	10	7	15.5	3.5	3.5	?	102	153.239	0.2	1.9	0	0.2	36.6a	19.89	3	AF	H	Yes	Yegian et al., 1994; Cao et al., 2011
	1989.10.17 Loma Prieta, California Earthquake
188	7	64	0.27	4.84	8	10	0.28	2.5	SASW	204	219	3.6	5.2	0	3.6	91.9	77	2.8	F	R	No	Andrus et al., 1999; Kayen. 2013; Cetin et al., 2000
189	7	64	0.27	4.84	8	10	0.22	2.5	Xhole	193	207	3.6	4.9	0	3.6	87.1	75.2	2.8	F	R	No	Andrus et al., 1999; Kayen. 2013; Cetin et al., 2000
190	7	64	0.27	4.84	8	10	0.22	2.5	Xhole	205	222	3.6	4.9	0	3.6	81.4	72.4	2.8	F	R	No	Andrus et al., 1999; Kayen. 2013; Cetin et al., 2000
191	7	64	0.27	4.84	8	11.9	0.22	2.5	SASW	125	142	3.5	3.8	0	3.5	66.7	61.4	1.7	FH	R	Yes	Andrus et al., 1999; Kayen. 2013; Cetin et al., 2000
192	7	64	0.27	4.84	8	11.9	0.22	2.5	Xhole	98	107	3.5	4.3	0	3.5	75.6	68.2	1.7	FH	R	Yes	Andrus et al., 1999; Kayen. 2013; Cetin et al., 2000
193	7	64	0.27	4.84	8	11.9	0.22	2.5	Xhole	113	124	3.5	4.3	0	3.5	75.6	68.2	1.7	FH	R	Yes	Andrus et al., 1999; Kayen. 2013; Cetin et al., 2000
194	7	44.13	0.18	19.76	7	3.3	5.39	4	Xhole	136	153	2.4	4.6	0	2.4	83.3	61.9	2.5	AF	H	No	Andrus et al., 1999; Kayen. 2013; Cetin et al., 2000
195	7	44.13	0.18	19.76	7	3.3	5.39	4	Xhole	154	177	2.4	4.2	0	2.4	75.2	58	2.5	AF	H	No	Andrus et al., 1999; Kayen. 2013; Cetin et al., 2000
196	7	44.13	0.18	19.76	7	3.3	5.39	4	Xhole	161	185	2.4	4.2	0	2.4	75.2	58	2.5	AF	H	No	Andrus et al., 1999; Kayen. 2013; Cetin et al., 2000
197	7	44.13	0.18	19.76	7	3.3	5.39	4	Xhole	169	191	2.4	4.6	0	2.4	83.3	61.9	2.5	AF	H	No	Andrus et al., 1999; Kayen. 2013; Cetin et al., 2000
198	7	62	0.15	4.84	7	8	0.239	2.5	SASW	120	129	2.9	6.4	2.9	0	117	82.2	7.1	FH	R	Yes	Andrus et al., 1999; Kayen. 2013; Cetin et al., 2000
199	7	62	0.15	4.84	7	12	0.35	2.5	SASW	105	113	2.9	6.4	2.9	0	117	82.2	7.1	FH	R	Yes	Andrus et al., 1999; Kayen. 2013; Cetin et al., 2000
200	7	62	0.15	4.84	7	3	0.16	3	SASW	120	137	2.9	3.9	2.9	0	69.9	59.6	2.1	FH	R	Yes	Andrus et al., 1999; Kayen. 2013; Cetin et al., 2000
201	7	62	0.15	4.84	7	<5	0.197	3	SASW	220	211	5.9	7.9	3.9	2	140.6	120.5	4.1	Dune?	H?	No	Andrus et al., 1999; Kayen. 2013; Cetin et al., 2000
202	7	62	0.15	4.84	7	2	0.303	3	Dhole	112	130	2.7	3.5	2.7	0	62.3	54.1	1.6	FU	R	Yes	Andrus et al., 1999; Kayen. 2013; Cetin et al., 2000
203	7	91	0.24	10	8	3	0.25	3	SCPT	148	152	3	7.2	0	3	131.5	90.4	4	FH	R	Yes	Andrus et al., 1999; Kayen. 2013; Cetin et al., 2000
204	7	91	0.24	10	8	3	0.3	3	SASW	157	165	3	6.4	0	3	115.7	82.9	4	FH	R	Yes	Andrus et al., 1999; Kayen. 2013; Cetin et al., 2000
205	7	91	0.24	10	8	3	0.3	3	SCPT	151	155	3	7.2	0	3	131.8	90.7	4	FH	R	Yes	Andrus et al., 1999; Kayen. 2013; Cetin et al., 2000
206	7	91	0.24	10	8	3	0.25	3	Xhole	147	152	3	7	0	3	127.4	88.5	4	FH	R	Yes	Andrus et al., 1999; Kayen. 2013; Cetin et al., 2000
207	7	91	0.24	10	8	3	0.25	3	Xhole	181	186	3	7	0	3	127.4	88.5	4	FH	R	Yes	Andrus et al., 1999; Kayen. 2013; Cetin et al., 2000
208	7	91	0.24	10	8	10	0.3	2.5	SCPT	176	185	3	6.2	0	3	112.7	81.3	1.5	FH	R	Yes	Andrus et al., 1999; Kayen. 2013; Cetin et al., 2000
209	7	107	0.16	8	7	57	0.09	1.5	SCPT	145	152	3.5	5.8	4	0	102.9	80.9	4	FH	R	Yes	Andrus et al., 1999; Kayen. 2013; Cetin et al., 2000
210	7	107	0.16	8	7	57	0.09	1.5	SASW	117	125	3.5	5.3	4	0	93.6	76.4	4	FH	R	Yes	Andrus et al., 1999; Kayen. 2013; Cetin et al., 2000
211	7	107	0.16	8	7	57	0.09	1.5	Xhole	143	150	3.5	6.1	4	0	109.4	84.1	4	FH	R	Yes	Andrus et al., 1999; Kayen. 2013; Cetin et al., 2000
212	7	107	0.16	8	7	57	0.09	1.5	Xhole	135	141	3.5	6.1	4	0	109.4	84	4	FH	R	Yes	Andrus et al., 1999; Kayen. 2013; Cetin et al., 2000
213	7	107	0.16	8	7	26	0.09	2	SCPT	110	118	3.5	5.2	4	0	93.4	76.3	3	FH	R	Yes	Andrus et al., 1999; Kayen. 2013; Cetin et al., 2000
214	7	107	0.16	8	7	33	0.09	2	SCPT	128	137	3.5	5.2	3.8	0	93.4	76.3	3.2	FH	R	Yes	Andrus et al., 1999; Kayen. 2013; Cetin et al., 2000
215	7	34.53	0.15	14	7	44	0.118	1.5	Xhole	177	163	6.1	9.9	3	3.1	177.2	139.8	2.3	A	H	No	Andrus et al., 1999; Kayen. 2013; Cetin et al., 2000
216	7	34.53	0.15	14	7	44	0.118	1.5	Xhole	195	179	6.1	9.9	3	3.1	177.2	139.8	2.3	A	H	No	Andrus et al., 1999; Kayen. 2013; Cetin et al., 2000
217	7	34.53	0.15	14	7	44	0.118	1.5	Xhole	200	184	6.1	9.9	3	3.1	177.2	139.8	2.3	A	H	No	Andrus et al., 1999; Kayen. 2013; Cetin et al., 2000
218	7	34.53	0.15	14	7	44	0.118	1.5	Xhole	199	183	6.1	9.9	3	3.1	177.2	139.8	2.3	A	H	No	Andrus et al., 1999; Kayen. 2013; Cetin et al., 2000
219	7	34.53	0.15	14	7	14	0.24	2.5	Xhole	131	124	6.1	6.6	3	3.1	141.2	122.6	5.3	A	H	No	Andrus et al., 1999; Kayen. 2013; Cetin et al., 2000
220	7	34.53	0.15	14	7	14	0.24	2.5	Xhole	149	141	6.1	8	3	3.1	141.2	122.6	5.3	A	H	No	Andrus et al., 1999; Kayen. 2013; Cetin et al., 2000
221	7	34.53	0.15	14	7	14	0.24	2.5	Xhole	158	151	6.1	8	3	3.1	141.2	122.6	5.3	A	H	No	Andrus et al., 1999; Kayen. 2013; Cetin et al., 2000
222	7	34.53	0.15	14	7	14	0.24	2.5	Xhole	168	159	6.1	8	3	3.1	141.2	122.6	5.3	A	H	No	Andrus et al., 1999; Kayen. 2013; Cetin et al., 2000
223	7	14.04	0.42	16.62	8	35	0.09	2	SCPT	122	164	0.6	2.9	0	0.6	53.6	31.2	3.2	A	H	Yes	Andrus et al., 1999; Kayen. 2013; Cetin et al., 2000
224	7	14.04	0.42	16.62	8	12	0.19	2.5	SCPT	145	175	2.1	3.4	0	2.1	59.8	47.9	2.4	A	H	Yes	Andrus et al., 1999; Kayen. 2013; Cetin et al., 2000
225	7	14.04	0.42	16.62	8	35	0.09	2	SCPT	163	202	1.8	2.9	0	1.8	51.7	41.3	2.1	A	H	No	Andrus et al., 1999; Kayen. 2013; Cetin et al., 2000
226	7	14.04	0.42	16.62	8	36	0.09	1.5	SCPT	149	170	2.8	4	0	2.8	70.2	58.9	1.8	A	H	No	Andrus et al., 1999; Kayen. 2013; Cetin et al., 2000
227	7	14.04	0.42	16.62	8	35	0.09	2	SCPT	119	149	1.8	2.8	0	1.8	48.9	39.9	1.3	A	H	No	Andrus et al., 1999; Kayen. 2013; Cetin et al., 2000
228	7	14.04	0.42	16.62	8	<5	0.22	3	SCPT	126	169	1.2	2.3	0	1.2	41.2	30.7	1.5	A	H	Yes	Andrus et al., 1999; Kayen. 2013; Cetin et al., 2000
229	7	27.5	0.25	15.5a	8	2	0.8	3	SCPT	91	116	1.8	2.5	2.1	0	44.3	37.4	4.6	AF	H	Yes	Andrus et al., 1999; Kayen. 2013; Cetin et al., 2000
230	7	27.5	0.25	15.5a	8	4	0.8	3	SCPT	209	216	1.8	8	3	0	148	87.2	4.1	AF	H	No	Andrus et al., 1999; Kayen. 2013; Cetin et al., 2000
231	7	27.5	0.25	15.5a	8	1	0.6	3	SCPT	171	199	1.7	4.7	3	0	85.5	56.4	4.3	AF	H	No	Andrus et al., 1999; Kayen. 2013; Cetin et al., 2000
232	7	27.5	0.25	15.5a	8	15	0.2	2.5	SCPT	150	176	1.9	4.1	0	1.9	74.3	52.6	1.6	AF	H	Yes	Andrus et al., 1999; Kayen. 2013; Cetin et al., 2000
233	7	27.5	0.25	15.5a	8	1	0.18	3	SCPT	116	142	1.8	3.5	0	1.8	62	45.4	2.8	AF	H	Yes	Andrus et al., 1999; Kayen. 2013; Cetin et al., 2000
234	7	27.5	0.25	15.5a	8	1	0.4	3	SCPT	162	179	2.3	5.5	0	2.3	99.8	68.2	7.1	AF	H	Yes	Andrus et al., 1999; Kayen. 2013; Cetin et al., 2000
235	7	100.91	0.13	3.54	7	24	0.12	2	Dhole	129	142	1.4	6.9	0	1.4	127.1	73.3	2.5	FH	R	Yes	Andrus et al., 1999; Kayen. 2013; Cetin et al., 2000
236	7	100.91	0.13	3.54	7	24	0.12	2	Dhole	133	150	1.4	5.8	0	1.4	107	63.7	2.5	FH	R	Yes	Andrus et al., 1999; Kayen. 2013; Cetin et al., 2000
237	7	100.91	0.13	3.54	7	24	0.12	2	SASW	131	149	1.4	5.3	0	1.4	98.4	59.6	2.5	FH	R	Yes	Andrus et al., 1999; Kayen. 2013; Cetin et al., 2000
238	7	100.91	0.13	3.54	7	24	0.12	2	SCPT	133	152	1.4	5.3	0	1.4	98.4	59.6	2.5	FH	R	Yes	Andrus et al., 1999; Kayen. 2013; Cetin et al., 2000
239	7	100.91	0.13	3.54	7	24	0.12	2	Xhole	137	155	1.4	5.5	0	1.4	101.3	60.9	2.5	FH	R	Yes	Andrus et al., 1999; Kayen. 2013; Cetin et al., 2000
240	7	100.91	0.13	3.54	7	24	0.12	2	Xhole	129	146	1.4	5.5	0	1.4	101.3	60.9	2.5	FH	R	Yes	Andrus et al., 1999; Kayen. 2013; Cetin et al., 2000
241	7	100.91	0.13	3.54	7	24	0.12	2	Xhole	132	149	1.4	5.5	0	1.4	101.3	60.9	2.5	FH	R	Yes	Andrus et al., 1999; Kayen. 2013; Cetin et al., 2000
242	7	100.91	0.13	3.54	7	24	0.12	2	Xhole	131	148	1.4	5.5	0	1.4	101.3	60.9	2.5	FH	R	Yes	Andrus et al., 1999; Kayen. 2013; Cetin et al., 2000
243	7	100.91	0.13	3.54	7	24	0.12	2	Xhole	130	145	1.4	5.8	0	1.4	97	63.5	2.5	FH	R	Yes	Andrus et al., 1999; Kayen. 2013; Cetin et al., 2000
244	7	100.91	0.14	3.54	7	13	0.148	2.5	SCPT	173	173	1.5	9.1	0	1.5	174.7	99.8	5.2	FH	R	Yes	Andrus et al., 1999; Kayen. 2013; Cetin et al., 2000
245	7	100.91	0.14	3.54	7	5	0.22	3	SCPT	151	169	2.4	4.6	0	2.4	83.7	62.5	2.3	FH	R	Yes	Andrus et al., 1999; Kayen. 2013; Cetin et al., 2000
246	7	100.91	0.14	3.54	7	5	0.22	3	SCPT	123	157	1.4	2.9	0	1.4	53.4	38.7	1.7	FH	R	Yes	Andrus et al., 1999; Kayen. 2013; Cetin et al., 2000
247	7	100.91	0.14	3.54	7	14	0.2	2.5	SCPT	143	160	2.7	4.6	0	2.7	83.1	64.6	3.8	FH	R	Yes	Andrus et al., 1999; Kayen. 2013; Cetin et al., 2000
248	7	100.91	0.14	3.54	7	5	0.225	3	SASW	189	206	2	6.6	0	2	123.7	78.1	10.8	FI	R	No	Andrus et al., 1999; Kayen. 2013; Cetin et al., 2000
249	7	100.91	0.14	3.54	7	5	0.225	3	SASW	187	211	2	5.8	0	2	104	67.1	10.8	FI	R	No	Andrus et al., 1999; Kayen. 2013; Cetin et al., 2000
250	7	100.91	0.14	3.54	7	5	0.225	3	SASW	187	203	2	6.8	0	2	123.7	78.1	10.8	FI	R	No	Andrus et al., 1999; Kayen. 2013; Cetin et al., 2000
251	7	91	0.24	10	8	9	0.25	2.5	Xhole	143	150	3	6.4	0	3	116	82.5	2.5	FU	R	Yes	Andrus et al., 1999; Kayen. 2013; Cetin et al., 2000
252	7	91	0.24	10	8	9	0.25	2.5	Xhole	144	151	3	6.4	0	3	116	82.5	2.5	FU	R	Yes	Andrus et al., 1999; Kayen. 2013; Cetin et al., 2000
253	7	91	0.24	10	8	9	0.28	2.5	SCPT	148	155	3	6.5	0	3	117.8	83.4	2.5	FU	R	Yes	Andrus et al., 1999; Kayen. 2013; Cetin et al., 2000
254	7	91	0.24	10	8	13	0.26	2.5	SCPT	148	151	3	7.5	0	3	138.8a	92.4	3	FU	R	Yes	Andrus et al., 1999; Kayen. 2013; Cetin et al., 2000
	1993.01.15 Kushiro-Oki Earthquake
255	7.6	8.69	0.41	40	8	7	0.34	2.5	Susp.	152	189	0.9	4.2	0	0.9	74.6	41.9	3	A	H	Yes	Andrus et al., 1999; Kayen. 2013; Cetin et al., 2000
256	7.6	8.85	0.41	40	8	<5	0.34	3	Susp.	135	161	1.9	4.5	0	1.9	82.3	56.6	6.8	FU	R	Yes	Andrus et al., 1999; Kayen. 2013; Cetin et al., 2000
	1993.07.12 Hokkaido-Nansei-Oki Earthquake
257	8.3	153	0.19	55	7	<5	5.39	4	Dhole	74	99	1	2	1	0	40.4	30.4	2.5	VDF	H	Yes	Andrus et al., 1999; Kayen. 2013
258	8.3	153	0.19	55	7	2	9	4	Dhole	144	157.949	0.3	6.1	1.5	0	122.9	70	4	VDF	H	Yes	Goh, 2002; Chang, 2016
259	8.3	175.78	0.15	27.5	7	20	0.15	2	Susp	131	154	1.2	7	1.5	0	112.5	55.7	7	FD	R	Yes	Andrus et al., 1999; Berrill et al., 1993
260	8.3	175.78	0.15	27.5	7	8	0.2	2.5	Susp	143	166	1.4	6.5	2.1	0	107.7	57.8	8.2	FD	R	No	Andrus et al., 1999; Berrill et al., 1993
261	8.3	175.78	0.15	27.5	7	54	0.04a	1.5	Susp	124	141	1.4	7	1.5	0	117.1	62.2	11.5	FD	R	Yes	Andrus et al., 1999; Berrill et al., 1993
	1994.01.17 Northridge, California Earthquake
262	6.7	12.4	0.51	19.47	9	10	0.2	2.5	SCPT	160	170	3.4	5.6	1.5	1.9	100.6	78.4	4.9	A	H	Yes	Andrus et al., 1999; Abdel and Hryciw, 1998
263	6.7	12.4	0.51	19.47	9	20	0.15	2	SCPT	142	158.063	3.4	3.9	1.5	1.9	71	66	1	A	H	Yes	Andrus et al., 1999; Abdel and Hryciw, 1998; Kayen. 2013
264	6.7	12.4	0.51	19.47	9	10	0.2	2.5	SCPT	152	161	3.4	5.4	1.5	1.9	97	76.7	3.3	A	H	Yes	Andrus et al., 1999; Abdel and Hryciw, 1998
265	6.7	12.4	0.51	19.47	9	10	0.2	2.5	SCPT	129	142	3.4	4.4	1.5	1.9	78.6	67.9	2.1	A	H	Yes	Andrus et al., 1999; Abdel and Hryciw, 1998
	1995.01.16 Hyogoken-Nanbu Earthquake
266	6.9	30.5	0.5	20	9	18	2.1	3.5	Susp.	160	180	2.1	5.6	2.1	0	96.6	62.8	3.2	FD	R	Yes	Andrus et al., 1999; Suzuki et al., 2003; HEPC, 1998
267	6.9	30.5	0.58	20	9	16	2.1	3.5	Susp.	112	126	1.8	5.5	3.5	0	100.8	64.6	3.5	FD	R	Yes	Andrus et al., 1999; Suzuki et al., 2003; HEPC, 1998
268	6.9	30.5	0.63	20	9	12	2.1	3.5	Susp.	175	178	4.3	6.5	2.5	1.8	115.7	94.2	4.1	FD	R	Yes	Andrus et al., 1999; Suzuki et al., 2003; HEPC, 1998
269	6.9	30.5	0.65	20	9	9	2.1	4	Susp.	172	173	3.2	8.8	2.5	0.7	151.6	96.7	6.3	FD	R	Yes	Andrus et al., 1999; Suzuki et al., 2003; HEPC, 1998
270	6.9	30.5	0.65	20	9	12	2.1	3.5	Susp.	167	179	2.5	7.2	3	0	123.1	77.8	8.3	FD	R	Yes	Andrus et al., 1999; Suzuki et al., 2003; HEPC, 1998
271	6.9	40	0.12	17.2a	7	10	1.5	4	Xhole	139	147	2	6.6	2	0	128.5	83.4	15	AF	H	No	Andrus et al., 1999; Suzuki et al., 2003; HEPC, 1998
272	6.9	34.5	0.63	20	9	7	1.5	4	Susp.	175	178	3.7	7	0	3.7	126.1	93.8	6.1	AF	H	No	Andrus et al., 1999; Suzuki et al., 2003; HEPC, 1998
273	6.9	34.5	0.53	20	9	8	1.5	4	Susp.	200	239	2	3.3	0	2	60.9	49	2.5	AF	H	No	Andrus et al., 1999; Suzuki et al., 2003; HEPC, 1998
274	6.9	34.5	0.63	20	9	11	2.1	3.5	Susp.	130	147	2.9	4	0	2.9	71.5	60.8	3.1	AF	H	No	Andrus et al., 1999; Suzuki et al., 2003; HEPC, 1998
275	6.9	34.5	0.65	20	9	2	1.5	4	Susp.	160	173	2.2	6	0	2.2	110.7	74	3	AF	H	No	Andrus et al., 1999; Suzuki et al., 2003; HEPC, 1998
276	6.9	19	0.55	7.6	9	10	0.2	2.5	Dhole	160	135	4.4	15	6.5	0	281.5a	177.62	15	FD	R	Yes	Andrus et al., 1999; Suzuki et al., 2003; HEPC, 1998
277	6.9	18	0.5	7.6	9	10	0.97	4	Dhole	110	129	1.5	4	2	0	79.3	54.6	6	FD	R	Yes	Andrus et al., 1999; Suzuki et al., 2003; HEPC, 1998
278	6.9	20.1	0.5	13.44	9	13	1.25	3.5	Dhole	170	164	3	8.6	0	3	171.4	116.3	12.2	FD	R	Yes	Andrus et al., 1999; Suzuki et al., 2003; HEPC, 1998
279	6.9	20.1	0.5	13.44	9	10	0.4	2.5	Dhole	200	186	1.5	11.5	0	1.5	232.3	134.4	10.5	FD	R	Yes	Andrus et al., 1999; Suzuki et al., 2003; HEPC, 1998
280	6.9	20.1	0.5	13.44	9	6	1.3	4	Dhole	214	202	3.2	9	0	3.2	183.3	126.4	11.8	FI	R	No	Andrus et al., 1999; Suzuki et al., 2003; HEPC, 1998
281	6.9	20.1	0.5	13.44	9	6	1.3	4	Susp.	193	183	3.2	9.2	0	3.2	188.6	129.3	11.8	FI	R	No	Andrus et al., 1999; Suzuki et al., 2003; HEPC, 1998
282	6.9	20.1	0.5	13.44	9	10	1.25	4	Dhole	190	194.116	2.4	7.2	0	2.4	140.5	93	14.6	FD	R	Yes	Andrus et al., 1999; Suzuki et al., 2003; HEPC, 1998
283	6.9	20.1	0.5	13.44	9	10	1.25	4	Dhole	165	165	2.4	7.8	0	2.4	152.8	99.4	14.6	FD	R	Yes	Andrus et al., 1999; Suzuki et al., 2003; HEPC, 1998
284	6.9	25	0.45	14.9a	8	10	1.5	4	Dhole	190	176	7	8.5	6	1	151.6	136.9	5	F	R	No	Andrus et al., 1999; Suzuki et al., 2003; HEPC, 1998
	1999.08.17 Izmit-Kocaeli Earthquake
285	7.4	54.5	0.4	37.8	8	74	0.045	1	SCPT	85	106.252	0.77	4.2	3	0	75.8	41.5	0.8	A	H	Yes	Hanna et al., 2007; Kanıbir et al., 2006
286	7.4	54.4505	0.4	37.79	8	93	0.018	1	SCPT	85	105.191	0.78	4.2	2	0	77.4	43.2	2	A	H	Yes	Hanna et al., 2007; Kanıbir et al., 2006
287	7.4	54.149	0.4	37.79	8	87.7	0.012	1	SCPT	132	158.533	0.71	5.3	1	0	94.3	48.7	3.2	A	H	Yes	Hanna et al., 2007; Kanıbir et al., 2006
288	7.4	54.4505	0.4	37.79	8	8	0.3	2.5	SCPT	250	254.575	0.82	9.5	4.1	0	179.3	94.236	1.5	A	H	No	Hanna et al., 2007; Kanıbir et al., 2006
289	7.4	54.4505	0.4	37.79	8	17.5	0.15	2	SCPT	185	212.688	3.1	3.85	1.8	1.3	65.5	58	1.5	A	H	Yes	Hanna et al., 2007; Kanıbir et al., 2006
290	7.4	54.4505	0.4	37.79	8	<5	0.44	3	SCPT	185	218.575	1.68	4.3	1.5	0.18	78.2	52	6	A	H	Yes	Hanna et al., 2007; Kanıbir et al., 2006
291	7.4	54.4505	0.4	37.79	8	72.7	0.049	1	SCPT	148	173.218	1.5	5.1	2.6	0	89.7	54	5.5	A	H	Yes	Hanna et al., 2007; Kanıbir et al., 2006
292	7.4	54.4505	0.4	37.79	8	81.5	0.014	1	SCPT	180	201.791	1.34	6.1	3.3	0	111.75	64.15	2.8	A	H	Yes	Hanna et al., 2007; Kanıbir et al., 2006
293	7.4	54.4505	0.4	37.79	8	28	0.18	2	SCPT	100	123.754	1.3	3.8	1.2	0.1	68.2	43.2	7	A	H	Yes	Hanna et al., 2007; Kanıbir et al., 2006
294	7.4	54.4505	0.4	37.79	8	51	0.07	1.5	SCPT	155	196.41	0.44	4.4	2	0	78.9	39.3	4	A	H	Yes	Hanna et al., 2007; Kanıbir et al., 2006
295	7.4	54.4505	0.4	37.79	8	99	0.017	1	SCPT	85	100.572	0.44	6	3.4	0	107.3	51.7	1.4	A	H	Yes	Hanna et al., 2007; Kanıbir et al., 2006
296	7.4	54.4505	0.4	37.79	8	90.5	0.014	1	SCPT	85	130.746	0.96	1.9	1	0	22.5	18.1	1.6	A	H	Yes	Hanna et al., 2007; Kanıbir et al., 2006
297	7.4	54.4505	0.4	37.79	8	78	0.014	1	SCPT	85	130.033	0.96	1.5	1	0	23.1	18.5	1	A	H	Yes	Hanna et al., 2007; Kanıbir et al., 2006
298	7.4	54.4505	0.4	37.79	8	89	0.006	1	SCPT	145	178.723	1.69	3.4	1	0.69	61	43.9	1	A	H	Yes	Hanna et al., 2007; Kanıbir et al., 2006
299	7.4	55.8053	0.4	37.79	8	<5	0.85	3	SCPT	251	271.976	1.9	6.1	2	0	115.6	73.5	3	A	H	No	Hanna et al., 2007; Kanıbir et al., 2006
300	7.4	55.8053	0.4	37.79	8	52	0.07	1.5	SCPT	145	179.756	2.28	3.2	2.2	0.08	52.1	42.9	2	A	H	Yes	Hanna et al., 2007; Kanıbir et al., 2006
301	7.4	55.5673	0.4	37.79	8	59	0.06	1.5	SCPT	67	91.681	0.5	2.9	1	0	52.9	28.9	2.1	A	H	Yes	Hanna et al., 2007; Kanıbir et al., 2006
302	7.4	55.567	0.4	37.79	8	58	0.05	1.5	SCPT	59	84.9284	0.44	2.2	1	0	41.2	23.6	2	A	H	Yes	Hanna et al., 2007; Kanıbir et al., 2006
303	7.4	54.1492	0.4	37.79	8	59	0.053	1.5	SCPT	67	88.8251	0.35	3.2	0.6	0	61.3	32.8	1	A	H	Yes	Hanna et al., 2007; Kanıbir et al., 2006
304	7.4	55.3673	0.4	37.79	8	76.5	0.0275	1	SCPT	85	108.369	0.74	3.45	1	0	65.45	38.35	3	A	H	Yes	Hanna et al., 2007; Kanıbir et al., 2006
305	7.4	56.1503	0.4	37.79	8	89	0.02	1	SCPT	67	78.9704	0.8	5.5	4	0	99.5	52.5	2.6	A	H	Yes	Hanna et al., 2007; Kanıbir et al., 2006
306	7.4	56.1503	0.4	37.79	8	94	0.01	1	SCPT	110	163.617	0.6	2	0.8	0	34.8	20.7	3.6	A	H	Yes	Hanna et al., 2007; Kanıbir et al., 2006
307	7.4	56.1503	0.4	37.79	8	67	0.07	1.5	SCPT	110	156.076	0.84	2.3	1	0	39	25	2.4	A	H	Yes	Hanna et al., 2007; Kanıbir et al., 2006
308	7.4	56.1503	0.4	37.79	8	98	0.01	1	SCPT	90	116.899	0.75	3.5	1	0	63.1	35.6	2.4	A	H	Yes	Hanna et al., 2007; Kanıbir et al., 2006
309	7.4	54.1534	0.4	37.79	8	70.7	0.033	1	SCPT	110	165.446	0.4	2	1	0	35.8	19.8	2.2	A	H	Yes	Hanna et al., 2007; Kanıbir et al., 2006
310	7.4	54.4505	0.4	37.79	8	89.5	0.019	1	SCPT	95	106.48	1.72	6.1	2.2	0	111.1	64.2	1.6	A	H	Yes	Hanna et al., 2007; Kanıbir et al., 2006
311	7.4	55.7944	0.4	37.79	8	80	0.028	1	SCPT	153	183.182	1.64	2.2	1	0.64	54.8	49.312	2.5	A	H	Yes	Hanna et al., 2007; Kanıbir et al., 2006
312	7.4	55.9423	0.4	37.79	8	90	0.028	1	SCPT	102	108.102	0.54	5.6	4.2	0	129.9	80.312	2.6	A	H	Yes	Hanna et al., 2007; Kanıbir et al., 2006
313	7.4	55.9423	0.4	37.79	8	87	0.007	1	SCPT	132.5	159.175	0.45	5.6	1.2	0	130.55	48.65	2.6	A	H	Yes	Hanna et al., 2007; Kanıbir et al., 2006
314	7.4	53.1013	0.4	37.79	8	33	0.094	2	SCPT	150	183.542	1.5	4.1	0.7	0.8	84.6	45.2	4.4	A	H	Yes	Hanna et al., 2007; Kanıbir et al., 2006
315	7.4	55.8299	0.4	37.79	8	89	0.0062	1	SCPT	95	119.412	0.95	2.15	0.6	0.35	52.35	40.59	1.8	A	H	Yes	Hanna et al., 2007; Kanıbir et al., 2006
316	7.4	50.9458	0.4	37.79	8	71	0.045	1	SCPT	115	132.396	1.11	3.5	2.2	0	81.1	57.678	1.1	A	H	Yes	Hanna et al., 2007; Kanıbir et al., 2006
317	7.4	51.8676	0.4	37.79	8	68	0.048	1.5	SCPT	115	123.991	2.4	3.8	0.8	1.6	88.7	74.98	3	A	H	Yes	Hanna et al., 2007; Kanıbir et al., 2006
318	7.4	52.4803	0.4	37.79	8	82	0.032	1	SCPT	100	143.484	0.37	1.9	1	0	38.9	23.906	1.6	A	H	Yes	Hanna et al., 2007; Kanıbir et al., 2006
319	7.4	55.5892	0.4	37.79	8	77.75	0.034	1	SCPT	150	181.98	0.74	2.85	0.8	0	67.45	46.772	3.4	A	H	Yes	Hanna et al., 2007; Kanıbir et al., 2006
320	7.4	55.7853	0.4	37.79	8	51	0.07	1.5	SCPT	130	170.486	0.62	1.4	1	0	41.9	34.256	2	A	H	Yes	Hanna et al., 2007; Kanıbir et al., 2006
321	7.4	54.437	0.4	37.79	8	91	0.016	1	SCPT	133.3	156.88	0.92	3	0.6	0.32	73.2	52.816	2.4	A	H	Yes	Hanna et al., 2007; Kanıbir et al., 2006
322	7.4	54.0974	0.4	37.79	8	84.5	0.016	1	SCPT	125	144.312	0.77	3.45	2.2	0	83.3	57.036	1	A	H	Yes	Hanna et al., 2007; Kanıbir et al., 2006
323	7.4	55.6933	0.4	37.79	8	84	0.023	1	SCPT	100	138.097	0.5	1.3	0.7	0	35.7	27.86	1.4	A	H	Yes	Hanna et al., 2007; Kanıbir et al., 2006
324	7.4	55.4782	0.4	37.79	8	57	0.06	1.5	SCPT	100	123	1.16	2	0.6	0.56	52.5	44.268	1.2	A	H	Yes	Hanna et al., 2007; Kanıbir et al., 2006
325	7.4	55.4796	0.4	37.79	8	43	0.08	1.5	SCPT	100	125.711	0.64	2	1.4	0	53.9	40.572	1.6	A	H	Yes	Hanna et al., 2007; Kanıbir et al., 2006
326	7.4	55.2977	0.4	37.79	8	65	0.046	1.5	SCPT	150	165.684	1.65	3.5	0.6	1.05	86.2	68.07	2.5	A	H	Yes	Hanna et al., 2007; Kanıbir et al., 2006
	1999.10.21 Chi-Chi Earthquake
327	7.6	14.69	0.428	41	8	80	0.05	1	Downhole	134	162.361	0.99	2.8	2.8	0	64.75	47.012	6.2	AF	H	Yes	Hanna et al., 2007; Hu and Liu, 2019
328	7.6	14.69	0.428	41	8	10	0.15	2.5	Downhole	113	129.032	0.7	3.2	2.8	0	84.1	59.6	5	AF	H	Yes	Hanna et al., 2007; Hu and Liu, 2019
329	7.6	19.81	0.428	41	8	22	0.15	2	Downhole	184	175.403	5	6.5	2.4	2.6	137.4	122.7	5.8	AF	H	Yes	Hanna et al., 2007; Hu and Liu, 2019
330	7.6	19.7	0.428	41	8	38.5	0.09	1.5	Downhole	163	147.854	1.9	14	4.5	0	268.25	149.67	2.1	AF	H	Yes	Hanna et al., 2007; Hu and Liu, 2019
331	7.6	19.45	0.428	41	8	22	0.176	2	Downhole	156.7	174.058	1.5	5.6	1.2	0.3	106.74	66.56	7.5	AF	H	Yes	Hanna et al., 2007; Hu and Liu, 2019
332	7.6	19.81	0.428	41	8	18.8	0.201	2	Downhole	146	168.391	1.2	5	2.3	0	94.5a	57.26	8	AF	H	Yes	Yang , 2003; Hu and Liu, 2019
333	7.6	15.8	0.428	41	8	20.2	0.192	2	Downhole	149	167.012	2.3	4.5	2.8	0	82a	64.19	5.6	AF	H	Yes	Yang , 2003; Hu and Liu, 2019
334	7.6	19.82	0.428	41	8	25	0.163	2	Downhole	184	184.815	5	6.5	2.2	2.8	114.3a	99.55	6	AF	H	Yes	Yang , 2003; Hu and Liu, 2019
335	7.6	18.55	0.428	41	8	22	0.18	2	Downhole	245	231.345	5.5	9	4	1.5	161.8a	127.45	7.2	AF	H	Yes	Yang , 2003; Hu and Liu, 2019
336	7.6	20	0.428	41	8	30	0.138	2	Downhole	160	154.898	6.5	7	4	2.5	120.3a	115.35	8.5	AF	H	Yes	Yang , 2003; Hu and Liu, 2019
337	7.6	27.44	0.789	43.85	9	43	0.09	1.5	Downhole	132.3	160.654	1.14	4.2	1.8	0	76.6	46.6	3	AF	H	Yes	Hanna et al., 2007; Hu and Liu, 2019
338	7.6	27	0.789	43.85	9	54	0.09	1.5	Downhole	130	156.131	0.75	4.2	2	0	82.5	48.7	3	AF	H	Yes	Hanna et al., 2007; Hu and Liu, 2019
339	7.6	27.44	0.789	43.85	9	48.3	0.09	1.5	Downhole	212	215.614	0.5	8.7	2.2	0	175.5	94.7	6	AF	H	Yes	Hanna et al., 2007; Hu and Liu, 2019
340	7.6	26.93	0.789	43.85	9	28.7	0.15	2	Downhole	132.3	152.898	1.57	4.1	1.4	0.17	81.3	56.8	2.8	AF	H	Yes	Hanna et al., 2007; Hu and Liu, 2019
341	7.6	26.53	0.789	43.85	9	18	0.15	2	Downhole	132.3	152.563	3.6	3.9	1.2	2.4	63.2	57.3	2.4	AF	H	Yes	Hanna et al., 2007; Hu and Liu, 2019
342	7.6	26.77	0.789	43.85	9	16.8	0.15	2	Downhole	153.8	158.032	1.03	7.8	3.8	0	157.4	90.9	7	AF	H	Yes	Hanna et al., 2007; Hu and Liu, 2019
343	7.6	25.71	0.789	43.85	9	50	0.075	1.5	Downhole	175	181.85	3.2	5.6	1.2	2	110.5	86.9	7	AF	H	Yes	Hanna et al., 2007; Hu and Liu, 2019
344	7.6	27.78	0.789	43.85	9	63	0.0585	1.5	Downhole	104	141.702	0.5	2.5	1.2	0	49	29.4	4.2	AF	H	Yes	Hanna et al., 2007; Hu and Liu, 2019
345	7.6	30.82	0.789	43.85	9	45.5	0.078	1.5	Downhole	130	147.645	1.4	4.8	1.2	0.2	94.3	60.9	5	AF	H	Yes	Hanna et al., 2007; Hu and Liu, 2019
346	7.6	25.71	0.789	43.85	9	42	0.092	1.5	Downhole	219	208.727	2.3	10.5	2.4	0	203.154	122.794	3.5	AF	H	Yes	Yang , 2003; Hu and Liu, 2019
347	7.6	27.78	0.789	43.85	9	44	0.086	1.5	Downhole	167	169.2	0.5	9	2	0	178.262	96.922	3.2	AF	H	Yes	Yang , 2003; Hu and Liu, 2019
348	7.6	30.92	0.789	43.85	9	22	0.18	2	Downhole	158	200.186	1.4	3	2.3	0	55a	39.32	3	AF	H	Yes	Yang , 2003; Hu and Liu, 2019
349	7.6	30.82	0.789	43.85	9	30	0.138	2	Downhole	130	142.294	1.3	6	1.5	0	113.709	70.5894	5	AF	H	Yes	Yang , 2003; Hu and Liu, 2019
350	7.6	32.08	0.19	37.2a	7	18	0.22	2	Downhole	157	205.302	0.6	2.8	1.2	0	56.2128	34.6528	1.5	AF	H	Yes	Hanna et al., 2007; Hu and Liu, 2019
351	7.6	32.08	0.19	37.2a	7	49	0.075	1.5	Downhole	125	147.506	1	4.6	1.8	0	89.4936	52.2536	2.5	AF	H	Yes	Hanna et al., 2007; Hu and Liu, 2019
352	7.6	32.08	0.19	37.2a	7	33	0.11	2	Downhole	150	163.126	2.5	5.8	2.8	0	104.782	72.4416	1.5	AF	H	Yes	Hanna et al., 2007; Hu and Liu, 2019
353	7.6	32.08	0.19	37.2a	7	86.3	0.026	1	Downhole	158	184.496	1.78	4.4	1.2	0.58	84.1	54.5	4.3	AF	H	Yes	Hanna et al., 2007; Hu and Liu, 2019
354	7.6	32.08	0.19	37.2a	7	53.7	0.07	1.5	Downhole	161	172.103	0.85	7.7	4.2	0	145	77.6	7	AF	H	Yes	Hanna et al., 2007; Hu and Liu, 2019
355	7.6	32.08	0.19	37.2a	7	51	0.072	1.5	Downhole	140	161.429	0.71	4.2	1.4	0	91.5222	57.3202	4.5	AF	H	Yes	Hanna et al., 2007; Hu and Liu, 2019
356	7.6	32.08	0.19	37.2a	7	18.5	0.19	2	Downhole	167	177.441	1.7	6.7	5.2	0	128	79.5	2.5	AF	H	Yes	Hanna et al., 2007; Hu and Liu, 2019
357	7.6	32.08	0.19	37.2a	7	54	0.052	1.5	Downhole	171	191.293	2.3	4.2	1.6	0.7	83.3196	64.6996	1.6	AF	H	Yes	Hanna et al., 2007; Hu and Liu, 2019
358	7.6	32.08	0.19	37.2a	7	57	0.05	1.5	Downhole	145	166.564	0.8	5.8	2.6	0	107.192	58.1924	1.7	AF	H	Yes	Hanna et al., 2007; Hu and Liu, 2019
359	7.6	32.08	0.19	37.2a	7	31.5	0.18	2	Downhole	158	165.191	2	6.5	2.2	0	128.9	84.8	3	AF	H	Yes	Hanna et al., 2007; Hu and Liu, 2019
360	7.6	32.08	0.19	37.2a	7	33.4	0.178	2	Downhole	140	156.253	1.1	5.2	2.2	0	105.9	65.3	7.9	AF	H	Yes	Hanna et al., 2007; Hu and Liu, 2019
361	7.6	32.08	0.19	37.2a	7	60	0.078	1.5	Downhole	138.5	162.401	2.3	3.5	2.2	0.1	65.4	53.6	2.2	AF	H	Yes	Hanna et al., 2007; Hu and Liu, 2019
362	7.6	32.08	0.19	37.2a	7	19	0.19	2	Downhole	167	192.242	2.3	4.2	1.2	1.1	76.3224	57.7024	2	AF	H	Yes	Hanna et al., 2007; Hu and Liu, 2019
363	7.6	32.08	0.211	37.2	7	35	0.11	2	Downhole	219	213.591	1.5	11	6.5	0	205.085	111.985	1.2	AF	H	Yes	Yang , 2003; Hu and Liu, 2019
364	7.6	30.8	0.211	37.2	7	8	0.31	2.5	Downhole	157	186.403	0.8	5	0	0.8	92.1519	50.9919	2.3	AF	H	Yes	Yang , 2003; Hu and Liu, 2019
365	7.6	32.08	0.211	37.2	7	14	0.3	2.5	Downhole	200	188	0.8	12	6.4	0	236.888	127.128	3	AF	H	Yes	Yang , 2003; Hu and Liu, 2019
366	7.6	30.41	0.211	37.2	7	<5	0.51	3	Downhole	175	205.696	2	5.8	1.95	0.05	90.3247	53.0847	11	AF	H	Yes	Yang , 2003; Hu and Liu, 2019
367	7.6	30.41	0.211	37.2	7	10	0.45	2.5	Downhole	167	176.269	1.5	8	5.4	0	145.335	81.6346	5	AF	H	Yes	Yang , 2003; Hu and Liu, 2019
368	7.6	31.97	0.211	37.2	7	28	0.11	2	Downhole	182	181.772	2.3	10	4	0	177.294	101.834	2	AF	H	Yes	Yang , 2003; Hu and Liu, 2019
369	7.6	31.05	0.211	37.2	7	14	0.24	2.5	Downhole	192	199.581	1.5	8.5	6	0	155.385	86.7848	2.5	AF	H	Yes	Yang , 2003; Hu and Liu, 2019
370	7.6	30.11	0.211	37.2	7	6	0.27	2.5	Downhole	167	166.793	1.6	10	6.3	0	184.148	101.828	1.2	AF	H	Yes	Yang , 2003; Hu and Liu, 2019
371	7.6	30.08	0.211	37.2	7	32	0.11	2	Downhole	167	160.985	0.8	11.5	2	0	222.198	117.338	1	AF	H	Yes	Yang , 2003; Hu and Liu, 2019
372	7.6	32.12	0.211	37.2	7	15	0.16	2.5	Downhole	185	180.834	1.7	10.9	7	0	201.149	110.989	5	AF	H	Yes	Yang , 2003; Hu and Liu, 2019
373	7.6	30.94	0.211	37.2	7	15	0.16	2.5	Downhole	176	172.767	1.7	10.7	5	0	197.326	109.126	2.5	AF	H	Yes	Yang , 2003; Hu and Liu, 2019
374	7.6	29.2	0.211	37.2	7	12	0.2	2.5	Downhole	243	210.015	1.9	17.8	7	0	337.431	181.611	3.5	AF	H	Yes	Yang , 2003; Hu and Liu, 2019
375	7.6	29.2	0.211	37.2	7	8	0.21	2.5	Downhole	176	158	0.6	14.8	4.45	0	290.051	150.891	3	AF	H	Yes	Yang , 2003; Hu and Liu, 2019
376	7.6	27.65	0.211	37.2	7	11	0.34	2.5	Downhole	216	203.975	1.5	12.5	3	0	235.216	127.416	8	AF	H	Yes	Yang , 2003; Hu and Liu, 2019
377	7.6	29.45	0.211	37.2	7	13	0.3	2.5	Downhole	194	186.24	0.8	11.7	5.5	0	226.118	119.298	1	AF	H	Yes	Yang , 2003; Hu and Liu, 2019
378	7.6	30.98	0.211	37.2	7	30	0.1	2	Downhole	182	166.167	1	14.3	7	0	276.162	145.822	2	AF	H	Yes	Yang , 2003; Hu and Liu, 2019
379	7.6	30.87	0.211	37.2	7	23	0.18	2	Downhole	167	175.21	1.7	8.2	5.5	0	147.327	83.6274	2	AF	H	Yes	Yang , 2003; Hu and Liu, 2019
380	7.6	30.11	0.211	37.2	7	23	0.18	2	Downhole	150	163.344	1.3	7.2	2	0	129.876	72.0563	3	AF	H	Yes	Yang , 2003; Hu and Liu, 2019
381	7.6	28.61	0.211	37.2	7	30	0.11	2	Downhole	188	196.03	2.1	8.4	1	1.1	147.456	85.7159	3	AF	H	Yes	Yang , 2003; Hu and Liu, 2019
382	7.6	27.99	0.211	37.2	7	17	0.22	2	Downhole	200	194.372	2.1	11.2	2.5	0	202.76	113.58	1.5	AF	H	Yes	Yang , 2003; Hu and Liu, 2019
383	7.6	27.99	0.211	37.2	7	31	0.13	2	Downhole	97	93.7143	2.1	11.4	5	0	207.44	116.3	3	AF	H	Yes	Yang , 2003; Hu and Liu, 2019
384	7.6	28.21	0.211	37.2	7	17	0.17	2	Downhole	226	205.954	2.3	14.4	7.2	0	265.495	146.915	7	AF	H	Yes	Yang , 2003; Hu and Liu, 2019
385	7.6	27.99	0.211	37.2	7	18	0.2	2	Downhole	222	201.986	2.1	14.5	4	0	269.377	147.857	8	AF	H	Yes	Yang , 2003; Hu and Liu, 2019
386	7.6	31	0.211	37.2	7	41	0.09	1.5	Downhole	143	145.635	0.4	8.2	4.8	0	170.627	94.1872	1.5	AF	H	Yes	Yang , 2003; Hu and Liu, 2019
387	7.6	30.5	0.211	37.2	7	13	0.39	2.5	Downhole	205	215.62	1.4	8.1	4.4	0	148.45	82.7896	9	AF	H	Yes	Yang , 2003; Hu and Liu, 2019
388	7.6	29.27	0.211	37.2	7	14	0.3	2.5	Downhole	206	205.699	1.4	10	5	0	186.199	101.919	7	AF	H	Yes	Yang , 2003; Hu and Liu, 2019
389	7.6	28.61	0.211	37.2	7	11	0.34	2.5	Downhole	220	211.422	1.5	12.3	5	0	224.636	118.796	1.2	AF	H	Yes	Yang , 2003; Hu and Liu, 2019
390	7.6	27.99	0.211	37.2	7	58	0.06	1.5	Downhole	148	162.57	0.7	7.1	3.3	0	132.319	69.5994	5	AF	H	Yes	Yang , 2003; Hu and Liu, 2019
391	7.6	27.99	0.211	37.2	7	11	0.34	2.5	Downhole	222	208.395	1.5	12.8	6.7	0	241.232	130.492	6	AF	H	Yes	Yang , 2003; Hu and Liu, 2019
392	7.6	27.99	0.211	37.2	7	18	0.2	2	Downhole	243	226.676	2.3	14.7	3.6	0	255.339	133.819	14.8	AF	H	Yes	Yang , 2003; Hu and Liu, 2019
393	7.6	30.12	0.211	37.2	7	16	0.26	2	Downhole	200	186.272	2.3	13.2	3.4	0	241.482	134.662	7	AF	H	Yes	Yang , 2003; Hu and Liu, 2019
394	7.6	29.9	0.211	37.2	7	21	0.16	2	Downhole	200	191.828	2.1	12.8	3.3	0	224.586	119.726	7	AF	H	Yes	Yang , 2003; Hu and Liu, 2019
395	7.6	29.9	0.211	37.2	7	20	0.18	2	Downhole	207	198.8	0.2	11.6	5	0	229.938	118.218	6	AF	H	Yes	Yang , 2003; Hu and Liu, 2019
396	7.6	27.99	0.211	37.2	7	26	0.11	2	Downhole	217	200.061	3.4	11.9	5.2	0	223.6a	140.25	1.3	AF	H	Yes	Yang , 2003; Hu and Liu, 2019
397	7.6	27.99	0.211	37.2	7	26	0.11	2	Downhole	217	214.445	3.4	10.4	1.45	1.95	174.841	106.241	5	AF	H	Yes	Yang , 2003; Hu and Liu, 2019
398	7.6	25.18	0.211	37.2	7	11	0.34	2.5	Downhole	176	183.001	1.5	8.5	5	0	155.287	86.6871	2	AF	H	Yes	Yang , 2003; Hu and Liu, 2019
399	7.6	25.11	0.211	37.2	7	7	0.4	2.5	Downhole	207	201.253	2.1	11.1	5	0	201.604	113.404	6	AF	H	Yes	Yang , 2003; Hu and Liu, 2019
400	7.6	25.11	0.211	37.2	7	7	0.4	2.5	Downhole	207	188.844	2.1	13.5	6.5	0	258a	146.28	3.2	AF	H	Yes	Yang , 2003; Hu and Liu, 2019
	2003.02.24 Bachu Earthquake
401	6.8	38	0.361	16.6a	8	<5	0.15	3	SASW	223	225.479	3.8	7.5	0	3.8	133.202	96.9416	9.9	AF	P	No	Dong, 2010; Hu and Liu, 2019
402	6.8	44	0.182	17.5a	7	<5	0.15	3	SASW	189	193.932	2.3	6.6	0	2.3	133.545	91.4046	2.8	AF	P	No	Dong, 2010; Hu and Liu, 2019
403	6.8	38.11	0.361	16.6a	8	<5	0.15	3	SASW	198.1	233.018	3.1	3.75	1	2.1	59.2998	52.9298	5.8	AF	H	No	Dong, 2010; Hu and Liu, 2019
404	6.8	44	0.361	17.5a	8	<5	0.15	3	SASW	209	223.987	1.5	6.5	0.6	0.896939	125.838	76.8085	9.2	AF	P	No	Dong, 2010; Hu and Liu, 2019
405	6.8	47	0.182	18.0a	7	<5	0.15	3	SASW	205.7	190.726	3.8	11	5.2	0	207.653	137.093	1.5	AF	P	No	Dong, 2010; Hu and Liu, 2019
406	6.8	12.8	0.092	12.9a	6	2	0.19	3	SASW	189	191.764	2.8	8.1	4	0	147.549	95.6088	6.7	AF	P	No	Dong, 2010; Hu and Liu, 2019
407	6.8	10.9	0.092	12.5881	6	3	0.15	3	SASW	180.6	188.787	4.2	4.8	4.2	0	90.7392	84.8592	1.1	AF	P	No	Dong, 2010; Hu and Liu, 2019
408	6.8	49	0.182	18.3a	7	9	0.23	2.5	SASW	199	200.959	2.9	7.65	2.6	0.3	143.982	97.4316	5.4	AF	P	No	Dong, 2010; Hu and Liu, 2019
409	6.8	51	0.182	18.6a	7	<5	0.15	3	SASW	199.5	198.723	2.1	9.1	4.5	0	171.519	102.919	2.4	AF	P	No	Dong, 2010; Hu and Liu, 2019
410	6.8	53	0.182	18.9a	7	<5	0.15	3	SASW	204.4	236.044	1.2	5	2	0	94.2125	56.9725	2.2	AF	P	No	Dong, 2010; Hu and Liu, 2019
411	6.8	33.5	0.092	16.0a	6	<5	0.15	3	SASW	186.3	202.722	2.6	5.2	3	0	97.7512	72.2712	2.1	AF	P	No	Dong, 2010; Hu and Liu, 2019
412	6.8	48	0.182	18.1a	7	6	0.23	2.5	SASW	170.6	198.081	2.9	3.9	2	0.9	65.5522	55.7522	2	AF	P	Yes	Dong, 2010; Hu and Liu, 2019
413	6.8	44.8	0.182	17.6a	7	<5	0.15	3	SASW	163.7	197.027	1.5	3.6	2	0	68.8948	48.2848	2.8	AF	H	Yes	Dong, 2010; Hu and Liu, 2019
414	6.8	42.8	0.361	17.3a	8	3	0.17	3	SASW	165.5	201.46	2.9	4	1.4	1.5	56.9282	46.1482	2.4	AF	P	Yes	Dong, 2010; Hu and Liu, 2019
415	6.8	42.6	0.361	17.3a	8	<5	0.15	3	SASW	169.4	202.876	2.8	3.5	2	0.8	56.1148	49.2548	1	AF	H	Yes	Dong, 2010; Hu and Liu, 2019
416	6.8	49.9	0.182	18.4a	7	<5	0.15	3	SASW	116.1	155.949	0.95	2.4	1	0	45.3352	31.1252	1.6	AF	H	Yes	Dong, 2010; Hu and Liu, 2019
417	6.8	42.5	0.361	17.3a	8	6	0.23	2.5	SASW	151.3	188.181	1.8	2.7	1.8	0	51.1616	42.3416	1.8	AF	H	Yes	Dong, 2010; Hu and Liu, 2019
418	6.8	44.8	0.182	17.6a	7	6	0.24	2.5	SASW	173.3	187.627	2.9	5.7	0	2.9	101.185	73.745	6.8	AF	P	Yes	Dong, 2010; Hu and Liu, 2019
419	6.8	42	0.361	17.2a	8	<5	0.15	3	SASW	185	200.783	3.4	5.8	2.8	0.6	92.6296	73.0296	3	AF	P	Yes	Dong, 2010; Hu and Liu, 2019
420	6.8	42.5	0.361	17.3a	8	<5	0.15	3	SASW	183.2	213.963	1.9	4.5	2	0	79.9386	54.4586	1	AF	P	Yes	Dong, 2010; Hu and Liu, 2019
421	6.8	46.2	0.182	17.8a	7	6	0.23	2.5	SASW	175	199.784	2.9	4.45	1.9	1	74.8426	59.6526	6.1	AF	P	Yes	Dong, 2010; Hu and Liu, 2019
422	6.8	51.6	0.182	18.7a	7	3	0.18	3	SASW	147	204.03	0.4	2.5	0	0.4	47.8828	27.3028	4.3	AF	H	Yes	Dong, 2010; Hu and Liu, 2019
423	6.8	53	0.182	18.9a	7	<5	0.19	3	SASW	150.2	154.98	3.4	6.2	1	2.4	116.831	89.3913	1.3	AF	P	Yes	Dong, 2010; Hu and Liu, 2019
424	6.8	59	0.092	19.8a	6	<5	0.15	3	SASW	166	209.251	2.1	2.8	0.6	1.5	46.991	40.131	1.8	AF	H	Yes	Dong, 2010; Hu and Liu, 2019
425	6.8	70	0.092	21.4a	6	6	0.27	2.5	SASW	164	188.318	2.3	5.5	0	2.3	89.6406	58.2806	3.8	AF	P	Yes	Dong, 2010; Hu and Liu, 2019
426	6.8	50	0.092	18.4a	6	<5	0.18	3	SASW	147	162.912	2.8	5.1	0	2.8	89.7092	67.1692	6.7	AF	P	Yes	Dong, 2010; Hu and Liu, 2019
427	6.8	50	0.182	18.4a	7	<5	0.15	3	SASW	173.8	193.392	2.7	4.4	0	2.7	82.7545	66.0945	3.3	AF	P	Yes	Dong, 2010; Hu and Liu, 2019
428	6.8	68	0.092	21.1a	6	<5	0.18	3	SASW	143.7	165.643	1.5	3.6	1.5	0	78.0019	57.3919	1	AF	H	Yes	Dong, 2010; Hu and Liu, 2019
429	6.8	68	0.092	21.1a	6	10	0.16	2.5	SASW	125	144.957	1	5.25	0	1	97.6766	56.0266	5.6	AF	P	Yes	Dong, 2010; Hu and Liu, 2019
430	6.8	68.93	0.092	21.2a	6	<5	0.15	3	SASW	168.7	178.003	3.9	4.8	0	3.9	90.5668	81.7468	1.7	AF	P	Yes	Dong, 2010; Hu and Liu, 2019
431	6.8	57	0.182	19.5a	7	<5	0.15	3	SASW	170	179.236	2.4	6.6	3	0	123.16	82	3	AF	P	Yes	Dong, 2010; Hu and Liu, 2019
432	6.8	57	0.182	19.5a	7	<5	0.15	3	SASW	173	157.633	1	15.5	6	0	289.1	147	2.2	AF	P	Yes	Dong, 2010; Hu and Liu, 2019
433	6.8	57	0.182	19.5a	7	<5	0.15	3	SASW	204	198.955	1.3	11.2	4.2	0	209.02	112	7	AF	P	No	Dong, 2010; Hu and Liu, 2019
434	6.8	57	0.182	19.5a	7	<5	0.15	3	SASW	172	164.536	2.4	11	4.8	0	205.28	121	9.6	AF	P	No	Dong, 2010; Hu and Liu, 2019
435	6.8	57	0.182	19.5a	7	<5	0.15	3	SASW	203	189.654	3.5	11.2	5.5	0	208.46	133	7.6	AF	P	No	Dong, 2010; Hu and Liu, 2019
436	6.8	57	0.182	19.5a	7	<5	0.15	3	SASW	194	174.161	1.3	16.2	6.5	0	302.02	156	12.5	AF	P	No	Dong, 2010; Hu and Liu, 2019
437	6.8	57	0.182	19.5a	7	<5	0.15	3	SASW	177	194.146	0.7	7.2	2	0	133.7	70	10	AF	P	No	Dong, 2010; Hu and Liu, 2019
438	6.8	57	0.182	19.5a	7	<5	0.15	3	SASW	196	180.781	1.8	13.9	3.2	0	258.58	140	2.8	AF	P	No	Dong, 2010; Hu and Liu, 2019
439	6.8	57	0.182	19.5a	7	<5	0.15	3	SASW	193	204.11	2.7	6.2	4.2	0	115.3	81	11	AF	P	No	Dong, 2010; Hu and Liu, 2019
440	6.8	57	0.182	19.5a	7	<5	0.15	3	SASW	206	206.679	1.6	9.6	4.2	0	178.4	100	8.8	AF	P	No	Dong, 2010; Hu and Liu, 2019
441	6.8	57	0.182	19.5a	7	<5	0.15	3	SASW	202	224.007	1.3	6.2	4.2	0	115.02	67	8	AF	P	No	Dong, 2010; Hu and Liu, 2019
442	6.8	57	0.182	19.5a	7	<5	0.15	3	SASW	186	196.707	2.7	6.2	4.2	0	115.3	81	4	AF	P	No	Dong, 2010; Hu and Liu, 2019
443	6.8	58	0.182	19.6a	7	<5	0.15	3	SASW	195	199.225	3.5	6.7	4.2	0	124.36	93	1.4	AF	P	No	Dong, 2010; Hu and Liu, 2019
444	6.8	56	0.182	19.3a	7	<5	0.15	3	SASW	195	210.232	3	5.2	3.2	0	96.56	75	4.8	AF	P	No	Dong, 2010; Hu and Liu, 2019
445	6.8	56	0.182	19.3a	7	<5	0.15	3	SASW	205	219.564	2.3	6.2	3	0	115.22	77	2.5	AF	P	No	Dong, 2010; Hu and Liu, 2019
446	6.8	58	0.182	19.6a	7	<5	0.15	3	SASW	192	196.691	1.6	8.6	4.3	0	160.6	92	3	AF	P	No	Dong, 2010; Hu and Liu, 2019
447	6.8	57	0.182	19.5a	7	<5	0.15	3	SASW	223	222.63	2.7	8.5	4.1	0	158.84	102	5	AF	P	No	Dong, 2010; Hu and Liu, 2019
448	6.8	57	0.182	19.5a	7	6	0.22	2.5	SASW	191	208.76	2.6	5.2	2.8	0	96.48	71	2.4	AF	P	Yes	Dong, 2010; Hu and Liu, 2019
449	6.8	57	0.182	19.5a	7	<5	0.15	3	SASW	186	258.882	0.8	2.2	2.2	0	40.72	27	4	AF	H	Yes	Dong, 2010; Hu and Liu, 2019
450	6.8	63	0.092	20.351	6	<5	0.15	3	SASW	216	220.09	3.5	6.8	0	3.5	126.34	94	4	AF	P	No	Dong, 2010; Hu and Liu, 2019
451	6.8	57	0.182	19.5a	7	<5	0.15	3	SASW	198	225.713	1.8	4.8	2	0	89.4	60	1	AF	P	Yes	Dong, 2010; Hu and Liu, 2019
452	6.8	57	0.182	19.5a	7	11	0.15	2.5	SASW	175	226.669	1.2	2.8	2.8	0	51.68	36	1	AF	H	Yes	Dong, 2010; Hu and Liu, 2019
453	6.8	57	0.182	19.5a	7	<5	0.15	3	SASW	182	240.92	1.4	2.2	2	0	40.84	33	3	AF	H	Yes	Dong, 2010; Hu and Liu, 2019
454	6.8	52	0.182	18.7a	7	6	0.23	2.5	SASW	190	216.819	2.9	4.3	0	2.9	73.4706	59.7506	2.6	AF	P	No	Dong, 2010; Hu and Liu, 2019
455	6.8	46	0.182	17.8a	7	<5	0.15	3	SASW	186.5	199.45	1.7	6.7	2	0	126.463	77.4629	1.6	AF	P	No	Dong, 2010; Hu and Liu, 2019
456	6.8	68	0.182	21.1a	7	<5	0.15	3	SASW	178	162.855	3.5	13	4.9	0	237.709	144.609	4.5	AF	P	No	Dong, 2010; Hu and Liu, 2019
457	6.8	65	0.182	20.6a	7	<5	0.15	3	SASW	182	209.239	2.9	3.4	3.4	0	62.9	58	4.4	AF	H	Yes	Dong, 2010; Hu and Liu, 2019
458	6.8	65	0.182	20.6a	7	<5	0.15	3	SASW	183	194.748	0.6	8.3	3.2	0	154.46	79	7.7	AF	P	No	Dong, 2010; Hu and Liu, 2019
459	6.8	65	0.182	20.6a	7	14	0.15	2.5	SASW	182	186.956	4.6	5.2	2.8	1.8	96.88	91	5	AF	H	Yes	Dong, 2010; Hu and Liu, 2019
460	6.8	41	0.361	17.1a	8	<5	0.15	3	SASW	164.7	195.52	2.6	3.7	1.8	0.8	61.7988	51.0188	4.8	AF	H	Yes	Dong, 2010; Hu and Liu, 2019
461	6.8	65	0.182	20.6a	7	<5	0.15	3	SASW	185	207.518	1.3	5.8	2	0	108.1	64	4.9	AF	P	Yes	Dong, 2010; Hu and Liu, 2019
462	6.8	65	0.182	20.6a	7	<5	0.15	3	SASW	200	206.591	3.5	6.2	3.4	0.1	115.46	89	3.9	AF	H	Yes	Dong, 2010; Hu and Liu, 2019
463	6.8	42	0.361	17.2a	8	<5	0.15	3	SASW	199.1	211.217	2.4	5.5	2	0.4	110.38	80	1	AF	P	Yes	Dong, 2010; Hu and Liu, 2019
464	6.8	65	0.182	20.6a	7	<5	0.15	3	SASW	184	211.539	1.6	4.8	2	0	89.36	58	6.4	AF	P	Yes	Dong, 2010; Hu and Liu, 2019
465	6.8	65	0.182	20.6a	7	<5	0.15	3	SASW	206	238.918	1.9	4.2	2	0	78.54	56	1.6	AF	P	Yes	Dong, 2010; Hu and Liu, 2019
466	6.8	55	0.182	19.2a	7	<5	0.15	3	SASW	212	200.361	3.6	10.4	2	1.6	193.64	127	3.3	AF	P	No	Dong, 2010; Hu and Liu, 2019
467	6.8	65	0.182	20.6a	7	<5	0.15	3	SASW	181	206.334	1.8	4.8	2	0	89.4	60	4.4	AF	P	Yes	Dong, 2010; Hu and Liu, 2019
468	6.8	38.8	0.361	16.7a	8	6	0.23	2.5	SASW	175	182.467	2.5	6.05	1.5	1	120.52	85.7304	4	AF	P	Yes	Dong, 2010; Hu and Liu, 2019
469	6.8	44	0.361	17.5a	8	<5	0.15	3	SASW	216.8	248.764	2.65	4.5	3.5	0	76.5821	58.4521	2	AF	P	No	Dong, 2010; Hu and Liu, 2019
470	6.8	55	0.182	19.2a	7	<5	0.15	3	SASW	215	264.853	0.7	2.2	2.2	0	58.7	44	2	AF	H	Yes	Dong, 2010; Hu and Liu, 2019
471	6.8	53	0.182	18.9a	7	<5	0.15	3	SASW	231	216.792	2.5	11.5	5.7	0	218.814	130.614	7	AF	P	No	Dong, 2010; Hu and Liu, 2019
	2008.05.12 Wenchuan Earthquake
472	7.9	96.3	0.21	40	7	<5	5.39	4	SASW	165	220.103	1.5	1.9	1.5	0	35.92	32	0.7	AF	P	Yes	Cao et al., 2011; Cao et al., 2013; Chen et al., 2018
473	7.9	94	0.24	40	8	<5	6.15	4	SASW	185	221.846	0.8	4.6	0.8	0	86.24	49	7.5	AF	P	Yes	Cao et al., 2011; Cao et al., 2013; Chen et al., 2018
474	7.9	95	0.24	40	8	<5	5.39	4	SASW	203	247.307	1	4	1.1	0	75.4	46	4	AF	P	Yes	Cao et al., 2011; Cao et al., 2013; Chen et al., 2018
475	7.9	92.24	0.24	40	8	<5	3	4	SASW	304	273.793	4.7	11.9	4.7	0	224.56	154	4.2	AF	P	No	Cao et al., 2011; Cao et al., 2013; Chen et al., 2018
476	7.9	99.6	0.18	40	7	<5	0.98	3	SASW	164	181.195	2.2	5.1	2.4	0	96.42	68	2.1	AF	H	Yes	Cao et al., 2011; Cao et al., 2013; Chen et al., 2018
477	7.9	99	0.18	40	7	2	7.57	4	SASW	208	232.415	2	5	0.6	1.4	94.4	65	5	AF	H	No	Cao et al., 2011; Cao et al., 2013; Chen et al., 2018
478	7.9	74.7	0.23	40	7	<5	0.51	3	SASW	142	162.557	2.2	4.1	1.5	0.7	77.62	59	3.8	AF	H	Yes	Cao et al., 2011; Cao et al., 2013; Chen et al., 2018
479	7.9	109.1	0.2	40	7	<5	0.15	3	SASW	141	176.788	1.8	2.8	2.4	0	50.8	41	1	AF	H	Yes	Cao et al., 2011; Cao et al., 2013; Chen et al., 2018
480	7.9	94.21	0.21	40	7	7.5	0.7	3	SASW	187	220.938	1.9	3.7	2.4	0	69.64	52	2.6	AF	P	Yes	Cao et al., 2011; Cao et al., 2013; Chen et al., 2018
481	7.9	95	0.2	40	7	<5	5.39	4	SASW	160	220.678	1	2	1.2	0	37.8	28	2	AF	P	Yes	Cao et al., 2011; Cao et al., 2013; Chen et al., 2018
482	7.9	85.5	0.3	40	8	<5	1.54	4	SASW	180	189.205	3.5	5.3	2.8	0.7	100.64	83	3.5	AF	H	Yes	Cao et al., 2011; Cao et al., 2013; Chen et al., 2018
483	7.9	86	0.32	40	8	2	9.43	4	SASW	257	254.118	4.5	6.8	2.6	1.9	128.54	106	2.1	AF	P	No	Cao et al., 2011; Cao et al., 2013; Chen et al., 2018
484	7.9	95	0.2	40	7	<5	5.39	4	SASW	269	252.269	5	9	3.1	1.9	170.2	131	8	AF	P	No	Cao et al., 2011; Cao et al., 2013; Chen et al., 2018
485	7.9	88.2	0.2	40	7	0	23.2	4	SASW	218	205.628	6.1	7.4	3.6	2.5	140.74	128	2.6	AF	P	No	Cao et al., 2011; Cao et al., 2013; Chen et al., 2018
486	7.9	93.5	0.18	40	7	<5	5.39	4	SASW	305	284.415	3.7	10.8	4.8	0	203.58	134	2.4	AF	P	No	Cao et al., 2011; Cao et al., 2013; Chen et al., 2018
487	7.9	85.5	0.25	40	8	1	15.89	4	SASW	259	253.162	3.7	8.2	0	3.7	155.1	111	1.7	AF	P	No	Cao et al., 2011; Cao et al., 2013; Chen et al., 2018
488	7.9	61.1	0.17	50	7	<5	0.62	4	SASW	176	238.595	1.4	1.8	1.4	0	33.92	30	0.8	AF	H	Yes	Cao et al., 2011; Cao et al., 2013; Chen et al., 2018
489	7.9	40.29	0.21	50	7	<5	5.39	4	SASW	180	225.687	0.9	3.5	2.1	0	66.48	41	2.9	AF	H	Yes	Cao et al., 2011; Cao et al., 2013; Chen et al., 2018
490	7.9	81.46	0.21	50	7	<5	5.39	4	SASW	230	259.013	3	3.7	0	3	69.86	63	1.9	AF	P	No	Cao et al., 2011; Cao et al., 2013; Chen et al., 2018
491	7.9	129.6	0.2	110	7	<5	5.39	4	SASW	182	184.473	4.1	6.1	2.5	1.6	115.6	96	4	AF	H	No	Cao et al., 2011; Cao et al., 2013; Chen et al., 2018
492	7.9	138	0.24	110	8	<5	5.39	4	SASW	152	182.274	1.3	4	1.6	0	75.46	49	4	AF	H	Yes	Cao et al., 2011; Cao et al., 2013; Chen et al., 2018
493	7.9	100	0.44	110	8	<5	5.39	4	SASW	290	355.242	0.8	4.1	0.5	0.3	77.34	45	3.4	AF	H	No	Cao et al., 2011; Cao et al., 2013; Chen et al., 2018
494	7.9	94.5	0.41	105	8	0	31.5	4	SASW	233	249.553	3.4	4.8	3	0.4	90.72	77	2.8	AF	H	Yes	Cao et al., 2011; Cao et al., 2013; Chen et al., 2018
495	7.9	87.9	0.44	105	8	0	30.57	4	SASW	267	278.988	4	5	4	0	94.8	85	1.2	AF	H	Yes	Cao et al., 2011; Cao et al., 2013; Chen et al., 2018
496	7.9	88	0.41	105	8	<5	15	4	SASW	272	241.519	8	9.2	5.6	2.4	174.76	163	1.4	AF	H	No	Cao et al., 2011; Cao et al., 2013; Chen et al., 2018
497	7.9	91.9	0.34	105	8	3.8	11.59	4	SASW	238	250.93	2.8	6	4	0	113.36	82	4	AF	H	Yes	Cao et al., 2011; Cao et al., 2013; Chen et al., 2018
498	7.9	77.7	0.49	105	9	<5	5.39	4	SASW	200	233.007	2.5	3.3	1.7	0.8	62.84	55	2.5	AF	H	Yes	Cao et al., 2011; Cao et al., 2013; Chen et al., 2018
499	7.9	80.92	0.48	105	8	<5	5.39	4	SASW	234	228.213	2	10.2	4.2	0	192.36	112	1.6	AF	H	No	Cao et al., 2011; Cao et al., 2013; Chen et al., 2018
500	7.9	86.36	0.48	105	8	1	1.75	4	SASW	150	162.813	1.6	6.3	5	0	119.06	73	2.7	AF	H	Yes	Cao et al., 2011; Cao et al., 2013; Chen et al., 2018
501	7.9	87	0.47	105	8	<5	5.39	4	SASW	365	366.203	4.3	6.3	3.2	1.1	119.6	100	4	AF	H	No	Cao et al., 2011; Cao et al., 2013; Chen et al., 2018
502	7.9	84.42	0.43	105	8	0	36.2	4	SASW	323	337.502	4	5	4	0	94.8	85	2	AF	H	No	Cao et al., 2011; Cao et al., 2013; Chen et al., 2018
503	7.9	71.9	0.47	105	8	<5	5.39	4	SASW	250	238.173	6	7	4.8	1.2	132.8	123	2	AF	H	Yes	Cao et al., 2011; Cao et al., 2013; Chen et al., 2018
504	7.9	78.1	0.42	105	8	0	33.4	4	SASW	195	203.755	2.4	6.8	4	0	128.12	85	5.5	AF	H	Yes	Cao et al., 2011; Cao et al., 2013; Chen et al., 2018
505	7.9	78	0.43	105	8	<5	5.39	4	SASW	248	236.75	6.2	6.7	4.1	2.1	126.9	122	1	AF	H	No	Cao et al., 2011; Cao et al., 2013; Chen et al., 2018
506	7.9	82.2	0.37	105	8	<5	5.39	4	SASW	282	296.421	3.4	5.4	2.1	1.3	102.6	83	4	AF	H	No	Cao et al., 2011; Cao et al., 2013; Chen et al., 2018
507	7.9	75.99	0.34	105	8	0	22	4	SASW	133	171.092	1	3	2.6	0	56.6	37	0.9	AF	H	Yes	Cao et al., 2011; Cao et al., 2013; Chen et al., 2018
508	7.9	76	0.33	105	8	<5	0.32	3	SASW	161	177.232	2.9	4.4	2	0.9	83.7	69	1.8	AF	H	Yes	Cao et al., 2011; Cao et al., 2013; Chen et al., 2018
509	7.9	78.5	0.37	105	8	<5	5	4	SASW	159	173.785	3	4.6	1.5	1.5	86.68	71	3.1	AF	H	Yes	Cao et al., 2011; Cao et al., 2013; Chen et al., 2018
510	7.9	78.6	0.35	105	8	<5	5.39	4	SASW	150	179.875	1.5	3.8	3.2	0	71.54	49	4.6	AF	H	Yes	Cao et al., 2011; Cao et al., 2013; Chen et al., 2018
511	7.9	73.15	0.39	105	8	<5	5.39	4	SASW	153	214.97	0.6	2.2	2.8	0	41.68	26	0.9	AF	H	Yes	Cao et al., 2011; Cao et al., 2013; Chen et al., 2018
512	7.9	73.2	0.41	105	8	<5	5.39	4	SASW	337	333.221	1.4	10.2	3.8	0	192.24	106	4.1	AF	H	No	Cao et al., 2011; Cao et al., 2013; Chen et al., 2018
513	7.9	88.6	0.29	105	8	2	12.8	4	SASW	199	226.853	2.8	3.5	1.2	1.6	66.86	60	1.4	AF	H	Yes	Cao et al., 2011; Cao et al., 2013; Chen et al., 2018
514	7.9	90.1	0.27	105	8	<5	0.59	3	SASW	187	212.294	2	4.6	1.3	0.7	86.48	61	2	AF	H	No	Cao et al., 2011; Cao et al., 2013; Chen et al., 2018
515	7.9	64.22	0.46	150	8	<5	5.39	4	SASW	178	237.444	1.2	2.2	1.4	0	41.8	32	2	AF	H	Yes	Cao et al., 2011; Cao et al., 2013; Chen et al., 2018
516	7.9	63.5	0.41	150	8	<5	5.39	4	SASW	166	206.883	1.5	3	1.2	0.3	56.7	42	2	AF	H	Yes	Cao et al., 2011; Cao et al., 2013; Chen et al., 2018
517	7.9	77.9	0.29	150	8	<5	5.39	4	SASW	187	251.438	0.9	2.4	0.7	0.2	45.7	31	1.1	AF	H	Yes	Cao et al., 2011; Cao et al., 2013; Chen et al., 2018
518	7.9	73.3	0.26	150	8	<5	5.39	4	SASW	287	258.064	6	10.5	4.5	1.5	199.1	155	9	AF	H	No	Cao et al., 2011; Cao et al., 2013; Chen et al., 2018
519	7.9	152.73	0.49	90	9	<5	5.39	4	SASW	215	239.321	2.4	4.7	1.7	0.7	88.54	66	4.6	AF	H	Yes	Cao et al., 2011; Cao et al., 2013; Chen et al., 2018
520	7.9	152.7	0.49	90	9	<5	5.39	4	SASW	233	240.679	3	6.5	1.1	1.9	123.3	89	3	AF	H	No	Cao et al., 2011; Cao et al., 2013; Chen et al., 2018
521	7.9	22.7	0.25	70	8	4	5.39	4	SASW	250	302.932	2.1	2.9	1	1.1	54.84	47	2.9	AF	H	Yes	Cao et al., 2011; Cao et al., 2013; Chen et al., 2018
522	7.9	25.7	0.24	70	8	<5	0.6	3	SASW	220	315.354	0.9	1.7	1	0	31.84	24	1.4	AF	H	Yes	Cao et al., 2011; Cao et al., 2013; Chen et al., 2018
523	7.9	21.67	0.25	70	8	<5	5.39	4	SASW	205	271.365	1.4	2.1	1.4	0	39.86	33	1.4	AF	H	Yes	Cao et al., 2011; Cao et al., 2013; Chen et al., 2018
524	7.9	32.8	0.2	70	7	<5	5.39	4	SASW	180	230.015	1.5	2.6	1.9	0	48.78	38	1.2	AF	H	No	Cao et al., 2011; Cao et al., 2013; Chen et al., 2018
525	7.9	20.3	0.27	70	8	<5	5.39	4	SASW	228	265.628	2.3	3.5	2.1	0.2	66.76	55	2.3	AF	H	No	Cao et al., 2011; Cao et al., 2013; Chen et al., 2018
526	7.9	20.6	0.31	70	8	<5	5.39	4	SASW	367	354.798	5.4	6.9	0	5.4	130.7	116	2.9	AF	H	No	Cao et al., 2011; Cao et al., 2013; Chen et al., 2018
527	7.9	16.87	0.37	70	8	<5	8	4	SASW	259	286.155	3	4.2	1	2	79.76	68	2.3	AF	H	No	Cao et al., 2011; Cao et al., 2013; Chen et al., 2018
528	7.9	18.43	0.32	70	8	<5	1.38a	4	SASW	216	285.927	1.5	2	0.8	0.7	37.9	33	1	AF	H	No	Cao et al., 2011; Cao et al., 2013; Chen et al., 2018
529	7.9	19.1	0.31	70	8	<5	5.39	4	SASW	254	288.357	2.7	3.8	0	2.7	71.78	61	2.2	AF	H	No	Cao et al., 2011; Cao et al., 2013; Chen et al., 2018
530	7.9	74.5	0.22	70	7	9.9	0.98	4	SASW	161	182.777	1.4	5.2	2.3	0	98.24	61	5.7	AF	H	Yes	Cao et al., 2011; Cao et al., 2013; Chen et al., 2018
531	7.9	50.6	0.26	70	8	<5	5.39	4	SASW	217	287.25	1.4	2.1	1	0.4	39.86	33	1.4	AF	H	No	Cao et al., 2011; Cao et al., 2013; Chen et al., 2018
532	7.9	44.02	0.24	70	8	<5	4	4	SASW	136	154.396	2.4	4.1	3.1	0	77.66	61	2	AF	H	Yes	Cao et al., 2011; Cao et al., 2013; Chen et al., 2018
533	7.9	50.25	0.18	70	7	<5	5.39	4	SASW	171	195.755	2.1	4.2	3.6	0	79.58	59	1.2	AF	H	No	Cao et al., 2011; Cao et al., 2013; Chen et al., 2018
534	7.9	50.1	0.2	70	7	<5	5.39	4	SASW	243	285.737	2.4	3.2	2.2	0.2	60.84	53	1.6	AF	H	No	Cao et al., 2011; Cao et al., 2013; Chen et al., 2018
535	7.9	56.2	0.18	70	7	<5	5.39	4	SASW	324	322.675	4	7	1.6	2.4	132.4	103	6	AF	H	No	Cao et al., 2011; Cao et al., 2013; Chen et al., 2018
536	7.9	65.8	0.17	70	7	<5	5.39	4	SASW	380	383.183	3.4	7.1	1.6	1.8	134.26	98	7.4	AF	H	No	Cao et al., 2011; Cao et al., 2013; Chen et al., 2018
	2011.02.22 Christchurch Earthquake
537	6.3	10.19	0.37	12	8	14	0.19	2.5	SCPT	154	165.644	2.1	6.3	4.5	0	116.4	75.7	3.6	A	H	Yes	Shen et al., 2016; Hu and Liu, 2019
538	6.3	10.19	0.44	12	8	<5	0.19	3	SCPT	155	169.592	2.4	5.5	2.5	0	100.6	70.7	6	A	H	Yes	Shen et al., 2016; Hu and Liu, 2019
539	6.3	10.19	0.41	12	8	7	0.19	2.5	SCPT	142	157.47	2.4	5.1	3.4	0	93	67	3.4	A	H	Yes	Shen et al., 2016; Hu and Liu, 2019
540	6.3	7.69	0.43	8	8	41	0.08a	1.5	SCPT	133	160.819	1.5	3.8	2	0	69.5	47.4	3.6	A	H	Yes	Shen et al., 2016; Hu and Liu, 2019
541	6.3	7.69	0.44	8	8	21	0.19	2	SCPT	124	155.378	1.3	3.3	1.5	0	60.2	41.1	3.6	A	H	Yes	Shen et al., 2016; Hu and Liu, 2019
542	6.3	7.69	0.46	8	8	<5	0.19	3	SCPT	136	170.415	1.3	3.3	2.5	0	60.2	41.1	1.6	A	H	Yes	Shen et al., 2016; Hu and Liu, 2019
543	6.3	7.69	0.49	8	9	11	0.19	2.5	SCPT	195	211.368	2.1	6	3.9	0	111.6	73.4	1	A	H	Yes	Shen et al., 2016; Hu and Liu, 2019
544	6.3	7.69	0.51	8	9	10	0.19	2.5	SCPT	204	206.88	2	8.5	3.2	0	159.5	95.8	3	A	H	Yes	Shen et al., 2016; Hu and Liu, 2019
545	6.3	9.63	0.45	13	8	3	0.19	3	SCPT	154	172.01	2	5.2	2	0	96.4	65.1	1.6	A	H	Yes	Shen et al., 2016; Hu and Liu, 2019
546	6.3	9.63	0.44	13	8	28	0.19	2	SCPT	138	162.578	2.4	3.5	3	0	63.4	52.6	1	A	H	Yes	Shen et al., 2016; Hu and Liu, 2019
547	6.3	9.63	0.42	13	8	1	0.19	3	SCPT	130	161.067	1.2	3.6	2.4	0	66.1	43	2.4	A	H	Yes	Shen et al., 2016; Hu and Liu, 2019
548	6.3	9.63	0.45	13	8	<5	0.19	3	SCPT	124	152.236	2	3	2	0	54.4	44.6	2	A	H	Yes	Shen et al., 2016; Hu and Liu, 2019
549	6.3	9.63	0.43	13	8	<5	0.19	3	SCPT	137	163.705	1.5	4	2.4	0	74.2	49.7	3.2	A	H	Yes	Shen et al., 2016; Hu and Liu, 2019
550	6.3	9.63	0.42	13	8	<5	0.19	3	SCPT	137	162.572	1.1	4.5	2	0	84.4	51.1	5	A	H	Yes	Shen et al., 2016; Hu and Liu, 2019
551	6.3	9.63	0.42	13	8	<5	0.19	3	SCPT	141	173.991	1	3.8	2.4	0	71.1	43.7	2.8	A	H	Yes	Shen et al., 2016; Hu and Liu, 2019
552	6.3	9.7	0.57	12	9	10	0.19	2.5	SCPT	132	145.151	1.5	6.1	3.2	0	114.4	69.3	5.8	A	H	Yes	Shen et al., 2016; Hu and Liu, 2019
553	6.3	9.7	0.57	12	9	12	0.19	2.5	SCPT	118	141.938	1.9	3.5	2	0	64.1	48.4	3	A	H	Yes	Shen et al., 2016; Hu and Liu, 2019
554	6.3	9.7	0.56	12	9	20	0.19	2	SCPT	126	149.518	1.1	4.5	2	0	84.4	51.1	5	A	H	Yes	Shen et al., 2016; Hu and Liu, 2019
555	6.3	9.7	0.56	12	9	17	0.19	2	SCPT	126	141.782	1.5	5.5	3.4	0	101.9	63.2	4.2	A	H	Yes	Shen et al., 2016; Hu and Liu, 2019
556	6.3	9.7	0.56	12	9	17	0.19	2	SCPT	122	150.203	1.5	3.4	2.6	0	62.8	44.1	1.6	A	H	Yes	Shen et al., 2016; Hu and Liu, 2019
557	6.3	10.39	0.34	13	8	13	0.19	2.5	SCPT	113	145.266	1.1	3	1.5	0	55.7	37.1	3	A	H	Yes	Shen et al., 2016; Hu and Liu, 2019
558	6.3	10.39	0.34	13	8	3	0.19	3	SCPT	138	164.161	1.6	4	1	0.6	74.1	50.6	6	A	H	Yes	Shen et al., 2016; Hu and Liu, 2019
559	6.3	10.39	0.35	13	8	1	0.19	3	SCPT	114	136.636	1.7	3.8	1.7	0	69.2	49.1	4.2	A	H	Yes	Shen et al., 2016; Hu and Liu, 2019
560	6.3	7.23	0.47	8	8	2	0.19	3	SCPT	187	184.947	2.1	9.5	4.8	0	178.5	105.9	3	A	H	Yes	Shen et al., 2016; Hu and Liu, 2019
561	6.3	7.23	0.49	8	9	4	0.19	3	SCPT	120	144.27	0.9	4.4	2.6	0	82.8	48.5	3.6	A	H	Yes	Shen et al., 2016; Hu and Liu, 2019
562	6.3	7.23	0.51	8	9	16	0.19	2	SCPT	139	166.094	1.5	4	2.6	0	74.2	49.7	2.8	A	H	Yes	Shen et al., 2016; Hu and Liu, 2019
563	6.3	7.23	0.48	8	8	<5	0.19	3	SCPT	134	150.193	2.4	4.8	3.8	0	87.2	64.2	1.6	A	H	Yes	Shen et al., 2016; Hu and Liu, 2019
564	6.3	7.23	0.45	8	8	3	0.19	3	SCPT	216	221.217	2.4	7.8	4.2	0	144.6	92.1	3.6	A	H	Yes	Shen et al., 2016; Hu and Liu, 2019
565	6.3	24.25	0.18	14	7	2	0.19	3	SCPT	115	135.162	1.4	4.5	3.2	0	83	53.1	2.6	A	H	Yes	Shen et al., 2016; Hu and Liu, 2019
566	6.3	24.25	0.18	14	7	20	0.19	2	SCPT	125	149.667	1.5	4	3.5	0	73.3	49.3	1	A	H	Yes	Shen et al., 2016; Hu and Liu, 2019
567	6.3	24.25	0.18	14	7	39	0.1a	1.5	SCPT	130	146.283	2	5	3.5	0	92.6	63.2	3	A	H	Yes	Shen et al., 2016; Hu and Liu, 2019
568	6.3	24.25	0.19	14	7	6	0.19	2.5	SCPT	129	153.837	2.1	3.5	2	0.1	63.8	50.1	3	A	H	Yes	Shen et al., 2016; Hu and Liu, 2019
569	6.3	24.25	0.19	14	7	6	0.19	2.5	SCPT	231	229.335	3.3	8.3	4.3	0	152.8	104.3	3.6	A	H	Yes	Shen et al., 2016; Hu and Liu, 2019
570	6.3	9.1	0.35	12	8	30	0.19a	2	SCPT	148	159.401	2	6.3	3.6	0	117.5	75.3	5.4	A	H	Yes	Shen et al., 2016; Hu and Liu, 2019
571	6.3	9.1	0.35	12	8	<5	0.19	3	SCPT	114	141.161	0.7	4	2.6	0	75.4	43.1	2.8	A	H	Yes	Shen et al., 2016; Hu and Liu, 2019
572	6.3	9.1	0.34	12	8	<5	0.19	3	SCPT	122	149.364	0.5	4.4	2.4	0	83.3	45.1	4	A	H	Yes	Shen et al., 2016; Hu and Liu, 2019
573	6.3	9.1	0.34	12	8	<5	0.19	3	SCPT	125	138.774	2.7	4.8	2.7	0	86.8	66.7	4.2	A	H	Yes	Shen et al., 2016; Hu and Liu, 2019
574	6.3	9.1	0.34	12	8	<5	0.19	3	SCPT	119	145.449	0.7	4.3	2.5	0	80.2	45.4	3.6	A	H	Yes	Shen et al., 2016; Hu and Liu, 2019
575	6.3	9.1	0.33	12	8	<5	0.19	3	SCPT	167	194.472	0.8	5.2	2.7	0	98.2	55.1	5	A	H	Yes	Shen et al., 2016; Hu and Liu, 2019
576	6.3	18.65	0.25	14	8	<5	0.19	3	SCPT	127	158.372	0.9	3.7	3	0	69.4	41.9	1.4	A	H	Yes	Shen et al., 2016; Hu and Liu, 2019
577	6.3	18.65	0.25	14	8	4	0.19	3	SCPT	115	137.764	1.6	3.9	3	0	71.2	49.2	1.8	A	H	Yes	Shen et al., 2016; Hu and Liu, 2019
578	6.3	18.65	0.25	14	8	26	0.19	2	SCPT	130	158.807	1.5	3.6	2.7	0	65.6	45.5	1.8	A	H	Yes	Shen et al., 2016; Hu and Liu, 2019
579	6.3	18.65	0.25	14	8	1	0.19	3	SCPT	136	172.664	1.1	3.2	1.1	0	59.5	39	4.2	A	H	Yes	Shen et al., 2016; Hu and Liu, 2019
580	6.3	18.65	0.25	14	8	26	0.19	2	SCPT	133	162.472	2	3.1	2.2	0	56.3	45.5	1.8	A	H	Yes	Shen et al., 2016; Hu and Liu, 2019
581	6.3	7.06	0.51	8	9	10	0.19	2.5	SCPT	182	202.974	2	5.3	3.3	0	97.4	65.5	2.6	A	H	Yes	Shen et al., 2016; Hu and Liu, 2019
	2010.09.03 Darfield Earthquake
582	7.1	43.73	0.187	30	7	4.8	0.19	3	SASW	122	138.502	2	4.8	0.7	1.3	88	61	1.1	A	H	No	Wood et al., 2017; Hu and Liu, 2019
583	7.1	43.57	0.183	30	7	7	0.19	2.5	SASW	102	116.276	2.3	4.5	1	1.3	81	60	2	A	H	No	Wood et al., 2017; Hu and Liu, 2019
584	7.1	46.59	0.167	20	7	8.9	0.19	2.5	SASW	158	167.615	1.3	7.3	2.1	0	138	80	3	A	H	Yes	Wood et al., 2017; Hu and Liu, 2019
585	7.1	45.79	0.183	20	7	16.1	0.19	2	SASW	125	150.671	1.7	3.7	0	1.7	66	48	1.6	A	H	No	Wood et al., 2017; Hu and Liu, 2019
586	7.1	46.48	0.17	20	7	9.7	0.19	2.5	SASW	122	145.561	2	3.6	2	0	66	50	2.75	A	H	Yes	Wood et al., 2017; Hu and Liu, 2019
587	7.1	46.66	0.17	20	7	10.4	0.19	2.5	SASW	153	167.821	2	5.8	2	0	107	70	1.9	A	H	Yes	Wood et al., 2017; Hu and Liu, 2019
588	7.1	46.8	0.168	20	7	10.1	0.19	2.5	SASW	157	157.126	2.4	8.6	1	1.4	162	101	3.2	A	H	Yes	Wood et al., 2017; Hu and Liu, 2019
589	7.1	39.5	0.199	25	7	15.4	0.19	2	SASW	107	128.974	1.8	3.8	1.8	0	67	48	1.3	A	H	Yes	Wood et al., 2017; Hu and Liu, 2019
590	7.1	46.81	0.237	25	8	17.7	0.19	2	SASW	142	163.253	1	5.2	1	0	100	58	2.95	A	H	Yes	Wood et al., 2017; Hu and Liu, 2019
591	7.1	46.81	0.227	25	7	7.3	0.19	2.5	SASW	109	130.051	2	3.6	3.2	0	66	50	0.95	A	H	Yes	Wood et al., 2017; Hu and Liu, 2019
592	7.1	46.81	0.239	25	8	7.4	0.19	2.5	SASW	84	119.186	0.9	1.9	1.3	0	34	25	1.2	A	H	Yes	Wood et al., 2017; Hu and Liu, 2019
593	7.1	46.81	0.234	25	7	5.9	0.19	2.5	SASW	131	163.263	0.8	3.7	0.7	0.1	70	42	2.65	A	H	Yes	Wood et al., 2017; Hu and Liu, 2019
594	7.1	46.81	0.216	25	7	6	0.19	2.5	SASW	149	177.776	0.5	4.8	0.9	0	92	50	1	A	H	Yes	Wood et al., 2017; Hu and Liu, 2019
595	7.1	46.45	0.231	25	7	6.2	0.19	2.5	SASW	151	163.342	1.5	6.5	1.5	0	122	74	3.1	A	H	Yes	Wood et al., 2017; Hu and Liu, 2019
596	7.1	46.45	0.231	25	7	5.3	0.19	2.5	SASW	99	129.136	1.4	2.6	0.8	0.6	47	35	1.15	A	H	Yes	Wood et al., 2017; Hu and Liu, 2019
597	7.1	46.55	0.204	25	7	10.6	0.19	2.5	SASW	85	116.211	1.3	2	1.3	0	35	29	1.35	A	H	Yes	Wood et al., 2017; Hu and Liu, 2019
598	7.1	46.55	0.211	25	7	10	0.19	2.5	SASW	103	135.331	1.2	2.6	1.2	0	47	34	1.1	A	H	Yes	Wood et al., 2017; Hu and Liu, 2019
599	7.1	46.55	0.211	25	7	11.5	0.19	2.5	SASW	116	136.401	1.6	4.3	3.5	0	79	53	1.5	A	H	Yes	Wood et al., 2017; Hu and Liu, 2019
600	7.1	46.55	0.224	25	7	8	0.19	2.5	SASW	93	120.458	1.9	2.3	1.9	0	41	36	1.5	A	H	Yes	Wood et al., 2017; Hu and Liu, 2019
601	7.1	41.3	0.219	30	7	18.8	0.19	3	SASW	163	182.84	1.4	5.5	0	1.4	104	64	2	A	H	No	Wood et al., 2017; Hu and Liu, 2019
602	7.1	41.14	0.217	30	7	17.5	0.19	2	SASW	146	160.143	1.4	6.1	1.8	0	116	70	4.25	A	H	Yes	Wood et al., 2017; Hu and Liu, 2019
603	7.1	41.14	0.21	30	7	11	0.19	2.5	SASW	123	161.609	1	2.8	2.2	0	51	34	1.1	A	H	No	Wood et al., 2017; Hu and Liu, 2019
604	7.1	41.14	0.214	30	7	13.6	0.19	2.5	SASW	108	138.009	2	2.4	0.9	1.2	42	38	1.4	A	H	No	Wood et al., 2017; Hu and Liu, 2019
605	7.1	41.14	0.215	30	7	14.1	0.19	2.5	SASW	108	136.25	2	2.6	2	0	46	40	1.25	A	H	No	Wood et al., 2017; Hu and Liu, 2019
606	7.1	41.14	0.219	30	7	39	0.1a	1.5	SASW	89	123.873	1.4	1.7	1.4	0	30	27	1.5	A	H	Yes	Wood et al., 2017; Hu and Liu, 2019
	2011.02.22 Christchurch Earthquake
607	6.3	10.73	0.347	13	8	4	0.19	3	SCPT	122	138.502	2	4.8	0.7	1.3	88	61	1.1	A	H	Yes	Wood et al., 2017; Hu and Liu, 2019
608	6.3	10.57	0.339	13	8	7	0.19	2.5	SCPT	102	116.276	2.3	4.5	1	1.3	81	60	2	A	H	Yes	Wood et al., 2017; Hu and Liu, 2019
609	6.3	9.39	0.396	12	8	7	0.19	2.5	SCPT	125	150.671	1.7	3.7	2.9	0	66	48	1.6	A	H	Yes	Wood et al., 2017; Hu and Liu, 2019
610	6.3	10.19	0.323	12	8	4	0.19	3	SCPT	158	167.615	1.3	7.3	2.1	0	138	80	3	A	H	Yes	Wood et al., 2017; Hu and Liu, 2019
611	6.3	10.08	0.351	12	8	9	0.19	2.5	SCPT	122	145.561	2	3.6	2	0	66	50	2.75	A	H	Yes	Wood et al., 2017; Hu and Liu, 2019
612	6.3	10.4	0.346	12	8	11	0.19	2.5	SCPT	157	157.126	2.4	8.6	1	1.4	162	101	3.2	A	H	Yes	Wood et al., 2017; Hu and Liu, 2019
613	6.3	9.7	0.382	16	8	24	0.19	2	SCPT	107	128.974	1.8	3.8	1.8	0	67	48	1.3	A	H	Yes	Wood et al., 2017; Hu and Liu, 2019
614	6.3	24.51	0.188	14	7	3	0.19	3	SCPT	142	163.253	1	5.2	1	0	100	58	2.95	A	H	No	Wood et al., 2017; Hu and Liu, 2019
615	6.3	24.51	0.183	14	7	8	0.19	2.5	SCPT	109	130.051	2	3.6	3.2	0	66	50	0.95	A	H	Yes	Wood et al., 2017; Hu and Liu, 2019
616	6.3	24.51	0.186	14	7	9	0.19	2.5	SCPT	84	119.186	0.9	1.9	0	0.9	34	25	1.2	A	H	No	Wood et al., 2017; Hu and Liu, 2019
617	6.3	24.51	0.187	14	7	2	0.19	3	SCPT	131	163.263	0.8	3.7	0.7	0.1	70	42	2.65	A	H	No	Wood et al., 2017; Hu and Liu, 2019
618	6.3	24.51	0.186	14	7	6	0.19	2.5	SCPT	149	177.776	0.5	4.8	0.9	0	92	50	1	A	H	No	Wood et al., 2017; Hu and Liu, 2019
619	6.3	24.51	0.181	14	7	22	0.19	2	SCPT	86	116.586	1.5	2	0.9	0.6	34	30	2	A	H	Yes	Wood et al., 2017; Hu and Liu, 2019
620	6.3	24.51	0.182	14	7	<5	0.19	3	SCPT	99	129.136	1.4	2.6	0.8	0.6	47	35	1.15	A	H	Yes	Wood et al., 2017; Hu and Liu, 2019
621	6.3	24.25	0.186	14	7	20	0.19	2	SCPT	85	116.211	1.3	2	1.3	0	35	29	1.35	A	H	Yes	Wood et al., 2017; Hu and Liu, 2019
622	6.3	24.25	0.186	14	7	10	0.19	2.5	SCPT	103	135.331	1.2	2.6	1.2	0	47	34	1.1	A	H	Yes	Wood et al., 2017; Hu and Liu, 2019
623	6.3	24.25	0.172	14	7	6	0.19	2.5	SCPT	116	136.401	1.6	4.3	3.5	0	79	53	1.5	A	H	Yes	Wood et al., 2017; Hu and Liu, 2019
624	6.3	24.25	0.177	14	7	8	0.19	2.5	SCPT	93	120.458	1.9	2.3	1.9	0	41	36	1.5	A	H	Yes	Wood et al., 2017; Hu and Liu, 2019
625	6.3	10.1	0.46	20	8	18.8	0.19	3	SCPT	115	128.998	1.4	5.5	1.8	0	104	64	2	A	H	Yes	Wood et al., 2017; Hu and Liu, 2019
626	6.3	9.93	0.455	20	8	26	0.19	2	SCPT	146	160.143	1.4	6.1	4	0	116	70	4.25	A	H	Yes	Wood et al., 2017; Hu and Liu, 2019
627	6.3	9.93	0.447	20	8	11	0.19	2.5	SCPT	123	161.609	1	2.8	2.2	0	51	34	1.1	A	H	Yes	Wood et al., 2017; Hu and Liu, 2019
628	6.3	9.93	0.451	20	8	16	0.19	2	SCPT	108	138.009	2	2.4	0.9	1.2	42	38	1.4	A	H	Yes	Wood et al., 2017; Hu and Liu, 2019
629	6.3	9.93	0.45	20	8	18	0.19	2	SCPT	108	136.25	2	2.6	2	0	46	40	1.25	A	H	Yes	Wood et al., 2017; Hu and Liu, 2019
630	6.3	9.93	0.453	20	8	39	0.1a	1.5	SCPT	89	123.873	1.4	1.7	1.4	0	30	27	1.5	A	H	Yes	Wood et al., 2017; Hu and Liu, 2019
	Note: a means evaluation value
	R is estimated by the distance between the survey location and the epicenter of earthquake in Google Earth software;
	I = INT(3.23*LOG(PGA*9.8)+6.82);
	t = -4.88*S+2.33*Mw+0.149*R (for PGA > 50gal, S=2,1,0 for rock, firm, and soft soil, Trifunac and Brady, 1975);
	D50 = 1316.2*FC^(-2.5) for FC>30%; An aveage of 0.19 for FC<30%; An average of 5.39 for gravelly soil (Robinson, 2013);
	Part of Hn values comes from the borehole, while the other part of Hn is estimated by the description of the literature which is not a true value;
	Dn is calculated from Hn and Dw (Chen et al., 2018);
	Vertical stress values are estimated by assuming soils above and below the GWT had total unit weights of 17.0 kN/m3 and 19.5 kN/m3, respectively.
	Abbreviation：
	Test type								Age				DT: Deposit type				ST No.	Description
	Xhole = crosshole seismic test								R = Recent (<500years)				F = fill				1	Silt mixtures: silty clay to clayey silt
	Dhole = downhole seismic test								H = Holocene (<10000years)				FH = fill, hydraulic				1.5	Silt to sand mixtures (FC between 35 and 70%)
	SCPT = seismic cone penetration test								P = Pleistocene (>10000years)				FD = fill, dumped				2	Sands mixtures: sandy silt to silty sand (FC between 15 and 35%)
	SASW = Spectral-Analysis-of Surface-Waves test												FU = fill, uncompacted				2.5	Sand mixture to sand (FC between 5 and 15%)
	Susp. = Suspension logger test												FI = fill, improved				3	Clean sand with less than 5% fines
	? = unknown												A = Alluvial				3.5	Gravel mixture to gravel (FC more than 10%)
													AF = Alluvial, fluvial				4	Gravel and gravelly sand with less than 5-10% fines
													VDF = Volcanic debris flow

## Sheet: Reference
Reference：
Abdel-Haq A., Hryciw R.D. Ground Settlement in Simi Valley Following the Northridge Earthquake. Journal of Geotechnical and Geoenvironmental Engineering, ASCE, 1998, 124(1): 80-89.
Andurs R.D., Stokoe II J.A, Youd T.L. In situ Vs of gravelly soils which liquefied. Earthquake Engineering, Tenth World Conference, Balkema, Rotterdam, 1992.
Andrus R.D. In situ characterization of gravelly soils that liquefied in the 1983 Borah Peak earthquake. Thesis (Ph. D.), University of Texas at Austin, 1994.
Andrus R.D., Stokoe K.H., Chung R.M., Juang C.H. Guidelines for Evaluating Liquefaction Resistance Using Shear Wave Velocity Measurement and Simplified Procedures. Report number: NIST GCR 03-854, Affiliation: National Institute of Standards and Technology, Gaithersburg, MD 20899. 1999.
Bartlett S.F., Youd T.L. Case histories of lateral spreads caused by the 1964 alaska earthquake. Case Studies of liquefaction and lifelines perforamnce during past earthquakes: Tech. Rep. NCEER-92-0002. Vol. 2, National Center for Earthquake Engineering Research. State University of New York at Buffalo. N.Y. 1992.
Barrow B. L. Field Investigation of Liquefaction Sites in Northern California. Geotechnical Engineering Thesis GT83-1, The University of Texas at Austin, 1983,213.
Bawwab WMK. Probabilistic assessment of liquefaction-induced lateral ground deformations. Thesis (Ph. D.), Middle East Technical University, 2005.
Berrill J.B., Beetham R., Tanaka H. Liquefaction: ejecta samples from the 1993 Hokkaida-Nansei-Oki earthquake. Bulletin of the New Zealand National Society for Earthquake Engineering. 1993, 26(4): 411-414.
Cao Z.Z., Youd T.L., Yuan X.M. Chinese dynamic penetration test for liquefaction evaluation in gravelly soils. J. Geotech. Geoenvirion. Eng. 2013, 139: 1320-1333.
Cao Z.Z., Youd T.L., Yuan X.M. Gravelly soils that liquefied during 2008 Wenchuan, China earthquake, Ms=8.0. Soil Dynamics and Earthquake Engineering. 2011, (31): 1132-1143.
Cetin K.O., Seed R.B., Moss R.E.S., et al. Field case histories for SPT-based in situ liquefaction potential evvaluation. University of California, Berkeley, Geotechnical Engineering Research Report No. UCB/GT- 2000/09. 2000.
Chang W.J. Evaluation of Liquefaction Resistance for Gravelly Sands Using Gravel Content–Corrected Shear-Wave Velocity. J. Geotech. Geoenviron. Eng., 2016, 42(5): 04016002
Chang C.Y., Mok C.M., Tang H.T. Inference of dynamic shear modulus from Lotung downhole data. J. Geotech. Engrg. 1996, 122: 657-665.
Chen L.W., Yuan X.M., Cao Z.Z., et al. Characteristics and Triggering Conditions for Naturally Deposited Gravelly Soils that Liquefied Following the 2008 Wenchuan Mw 7.9 Earthquake, China. Earthquake Spectra. 2018, 34(3): 1091-1111.
Dong L. Primary study on liquefaction in Bachu-Jiashi Earthquake. Master dissertation, Institute of Engineering Mechanics, China Earthquake Administration, Harbin, China, 2010. (In Chinese).
Goh A.T.C. Probabilistic neural network for evaluating seismic liquefaction potential. Can. Geotech. J. 2002, 39: 219-232
Hanna A.M., Ural D., Saygili G. Neural network model for liquefaction potential in soil deposits using Turkey and Taiwan earthquake data. Soil Dynamic and Earthquake Engineering. 2007, 27: 521-593.
Hanshin Expressway Public Corporation (HEPC). The Hanshin Expressway Geological Database, Volume for Seismic Damage Reconstruction of Route No.3, the Kobe Line, and Route No.5, the Harbor Line. 1998, 224. (in Japanese).
Hayashi H. The corresponse between liquefaction and observable surface structure damages in Noshiro City, Akita, due to Nihonkai Chubu earthquake-Hayashi. Technical Report NCEER, 92-0019, 1992.
Hu J.L., Liu H.B. Bayesian network models for probabilistic evaluation of earthquake-induced liquefaction based on CPT and Vs databases. Engineering Geology. 2019, 254: 76-88.
Kanıbir A., Ulusay R., Aydan O. Assessment of liquefaction and lateral spreading on the shore of Lake Sapanca during the Kocaeli (Turkey) earthquake. Engineering Geology. 2006, 83: 307-331.
Kayen R.E. Shear Wave Velocity-Based Probabilistic and Deterministic Assessment of Seismic Soil Liquefaction Potential. Journal of Geotechnical and Geoenvironmental Engineering. 2013, 139(3): 407-419.
Kayen R. E., Liu B.P., Fumal T. E., et al. Engineering and Seismic Properties of the Soil Column at Winfield Scott School, San' Francisco, Effects oj the Loma Prieta Earthquake on the Marina District San Francisco, California, Open-file Report 90-253, U.S. Geological Survey, Menlo Park, CA, 1990, pp. 112-129.
Ling X.Z., Wang L.X., Zhou H. Ascertainment of sand liquefaction arising from earthquake by the method of comprehensive stress-Taking seismic damage to Baihe principal dam of Miyun reservoir in Beijing, China, as an example. Earthquake Engineering and Engineering Vibration. 2001, 21(1): 99-104. (In Chinese)
Liu Y.J. Support vector machine model for predicting sand liquefaction based on clustering binary tree algorithm. Rock and Soil Mechanics. 2008, 29(10): 2764-2768. (In Chinese)
Robinson K., Cubrinovski M., Bradley B.A. Sensitivity of predicted liquefaction-induced lateral spreading displacements from the 2010 Darfield and 2011 Christchurch earthquakes.Proc. 19th NZGS Geotechnical Symposium. Ed. CY Chin, Queenstown, 2013.
Rollins. Evaluation of Dynamic Cone Penetration Test for Liquefaction Assessment of Gravels from Case Histories in Idaho. Geotechnical Earthquake Engineering and Soil Dynamics V GSP 290, 2018
Seed H.B., Arango I., Chan C.K., Gomez-Masso A., and Ascoli R.G. Earthquake-induced Liquefaction near Lake Amatitlan, Guatemala. Report No. UCB/EERC-79/27, September 1979.
Shen M.F., Chen Q.S., Zhang J., et al. Predicting liquefaction probability based on shear wave velocity: an update. Bull. Eng. Geol. Envirion. 2016, 75: 1199-1258.
Sirovich L. In-situ testing of repeatedly liquefied gravels and liquefied overconsolidated sands. Soils and Foundations. 1996, 36(4): 35-44
Suzuki Y., Tokimatsu K., Moss R.E.S., et al. CPT-Based Liquefaction Field Case Histories from the 1995 Hyogoken-Nambu (Kobe) Earthquake, Japan. Geotechnical Engineering Research Report No. UCB/GE- 2003/03. 2003.
Trifunac and Brady. A study on the duration of strong earthquake ground motion，Bulletin of the Seismological Society of America. 1975, 65(3): 581-626.
Wood C.M., Cox B.R., Grenn R.A., et al. Vs-Based evaluation of selection liquefaction case histories from the 2010-2011 Canterbury earthquake sequence. J. Geotch. Geoenviron. Eng. 2017, 143(9): 04017114.
Yang ZW. A Study on Full Probabilistic Analysis of Evaluating Soil Liquefaction Potential. Ph.D Dissertation. National Central University. 2003.
Yegian M.K., Ghahraman V.G., harutiunyan R.N. Liquefaction and embankment failure case histories, 1988 Armenia earthquake. J. Geotech. Engrg. 1994, 120: 581-596
Youd et al. The Borah Peak, Idaho earthquake of October 8, 1983—Liquefaction. Earthquake spectra, 1985.
Yoshimi Y., Tokimatsu K., Hosaka Y. Evaluation of Liquefaction Resistance of Clean Sands Based on High-Quality Undisturbed Samples, Soils and Foundations, Japanese Society of Soil Mechanics and Foundation Engineering, 1989, 29(1): 93-104.
